# Supplementary material for: Bipartite genome and structural organization of the parvovirus Acheta domesticus segmented densovirus
Source: Nat Commun. 2023 Jun 14;14:3515. doi: 10.1038/s41467-023-38875-x (PMC10267136; doi:10.1038/s41467-023-38875-x)
Supplement: Supplementary file 4 — Source Data [file 41467_2023_38875_MOESM4_ESM.xlsx]

## Sheet: Figure 3E
	Well	Fluor	Target	Content	Sample	Cq	SQ
	A01	SYBR		Unkn		13.1295	113580827829467		ns segment
	A02	SYBR		Unkn		8.67173	8.34407e+16			FC band (sucrose)	8.34407e+16	5.07749e+16	1.01219e+17			ns segment	vp segment
	A03	SYBR		Unkn		9.4159	2.77286e+16			MC band (sucrose)	113580827829467	234922304594316	4.70404e+13		FC band (sucrose)	16.9214	17.1086
	A04	SYBR		Unkn		22.6047	9.19252e+07			FC band (CsCl)	2.77286e+16	3.10743e+16	3.08116e+16		FC band (sucrose)	16.7056	17.2065
	A05	SYBR		Unkn		23.9702	1.21745e+07			EC band 2 (CsCl)	9.19252e+07	8.93088e+07	4.52884e+07		FC band (sucrose)	17.0053	17.2794
	A06	SYBR		Unkn		23.4201	2.74888e+07			EC band 1 (CsCl)	1.21745e+07	3.57702e+07	5.66229e+07		MC band (sucrose)	14.0553	13.6024
	A07	SYBR		Unkn		13.8339	4.00331e+13			negative control	2.74888e+07	5.47052e+07	1.07873e+08		MC band (sucrose)	14.3709	13.8582
	A08	SYBR		Unkn		8.38053	1.28411e+17		vp segment						MC band (sucrose)	13.6725	14.1953
	A09	SYBR		Unkn		10.068	1.05604e+16			FC band (sucrose)	1.28411e+17	1.60894e+17	1.90274e+17		FC band (CsCl)	16.4429	16.0237
	A10	SYBR		Unkn		22.2447	1.56616e+08			MC band (sucrose)	4.00331e+13	7.21407e+13	156766424276315		FC band (CsCl)	16.4924	16.6609
	A11	SYBR		Unkn		33.9976	4.35009			FC band (CsCl)	1.05604e+16	4.58083e+16	3.30674e+16		FC band (CsCl)	16.4887	16.5194
	A12	SYBR		Unkn		22.8548	6.34782e+07			EC band 2 (CsCl)	1.56616e+08	4.92343e+08	2.1546e+08		EC band 2 (CsCl)	7.96343	8.19484
	B01	SYBR		Unkn		12.6386	234922304594316			EC band 1 (CsCl)	7.0855e+07	7.0855e+07	8.05469e+07		EC band 2 (CsCl)	7.95089	8.69227
	B02	SYBR		Unkn		9.00727	5.07749e+16			negative control	6.34782e+07	1.28027e+08	1.2156e+08		EC band 2 (CsCl)	7.65599	8.33337
	B03	SYBR		Unkn		9.33895	3.10743e+16								EC band 1 (CsCl)	7.08545	7.85037
	B04	SYBR		Unkn		22.6242	8.93088e+07								EC band 1 (CsCl)	7.55352	7.85037
	B05	SYBR		Unkn		23.2422	3.57702e+07								EC band 1 (CsCl)	7.75299	7.90605
	B06	SYBR		Unkn		22.9552	5.47052e+07								negative control	7.43916	7.80262
	B07	SYBR		Unkn		13.4361	7.21407e+13								negative control	7.73803	8.1073
	B08	SYBR		Unkn		8.2282	1.60894e+17								negative control	8.03291	8.08479
	B09	SYBR		Unkn		9.0768	4.58083e+16
	B10	SYBR		Unkn		21.471	4.92343e+08
	B11	SYBR		Unkn		22.7805	7.0855e+07
	B12	SYBR		Unkn		22.3809	1.28027e+08
	C01	SYBR		Unkn		13.725	4.70404e+13
	C02	SYBR		Unkn		8.54126	1.01219e+17
	C03	SYBR		Unkn		9.34468	3.08116e+16
	C04	SYBR		Unkn		23.0828	4.52884e+07
	C05	SYBR		Unkn		22.932	5.66229e+07
	C06	SYBR		Unkn		22.4966	1.07873e+08
	C07	SYBR		Unkn		12.9119	156766424276315
	C08	SYBR		Unkn		8.1149	1.90274e+17
	C09	SYBR		Unkn		9.29695	3.30674e+16
	C10	SYBR		Unkn		22.0293	2.1546e+08
	C11	SYBR		Unkn		22.6939	8.05469e+07
	C12	SYBR		Unkn		22.4159	1.2156e+08
	E01	SYBR		Std		13.1122	2600000000000
	E02	SYBR		Std		16.7709	260000000000
	E03	SYBR		Std		20.6415	26000000000
	E04	SYBR		Std		22.6141	2600000000
	E05	SYBR		Std		23.3087	260000000
	E06	SYBR		Std		23.1792	26000000
	E07	SYBR		Std		22.5279	2600000
	E08	SYBR		Unkn		21.2145	7.19797e+08
	F01	SYBR		Std		12.4065	2600000000000
	F02	SYBR		Std		17.2602	260000000000
	F03	SYBR		Std		21.0688	26000000000
	F04	SYBR		Std		22.6506	2600000000
	F05	SYBR		Std		24.4629	260000000
	F06	SYBR		Std		22.8469	26000000
	F07	SYBR		Std		22.0073	2600000
	F08	SYBR		Unkn		27.0974	118818

## Sheet: Supplemental Fig.S5
Time	ORF1	ORF1_2	EC	EC2	FC	FC_2	B19 VLPs	B19 VLPs	ORF1_Heated	ORF1_heated2	EC_heated1	EC_heated2	FC_heated1	FC_heated2	Negative control	Negative control			Time	ORF1	ORF1_2	EC	EC2	FC	FC_2	B19 VLPs	B19 VLPs	ORF1_Heated	ORF1_heated2	EC_heated1	EC_heated2	FC_heated1	FC_heated2	Negative control	Negative control		ORF1	HB	LB	B19	ORF1 heated	HB heated	LB hetaed	negative control
00:00:00	0.088	0.084	0.097	0.095	0.098	0.097	0.101	0.112	0.101	0.102	0.119	0.113	0.108	0.111	0.056	0.057			00:00:00	1	1	1	1	1	1	1	1	1	1	1	1	1	1	1	1		0	0	0	0	0	0	0	0
00:01:00	0.087	0.085	0.096	0.094	0.099	0.097	0.101	0.112	0.1	0.103	0.11	0.111	0.108	0.11	0.057	0.058			00:01:00	0.988636	1.0119	0.989691	0.989474	1.0102	1	1	1	0.990099	1.0098	0.92437	0.982301	1	0.990991	1.01786	1.01754		0.0164532	0.000153469	0.00721538	0	0.0139335	0.0409635	0.00637033	0.000221525
00:02:00	0.088	0.085	0.097	0.093	0.099	0.097	0.102	0.112	0.099	0.103	0.114	0.11	0.109	0.109	0.057	0.058			00:02:00	1	1.0119	1	0.978947	1.0102	1	1.0099	1	0.980198	1.0098	0.957983	0.973451	1.00926	0.981982	1.01786	1.01754		0.00841794	0.0148865	0.00721538	0.00700106	0.0209345	0.0109376	0.0192879	0.000221525
00:03:00	0.088	0.084	0.097	0.093	0.099	0.097	0.103	0.114	0.099	0.103	0.114	0.109	0.11	0.108	0.057	0.058			00:03:00	1	1	1	0.978947	1.0102	1	1.0198	1.01786	0.980198	1.0098	0.957983	0.964602	1.01852	0.972973	1.01786	1.01754		0	0.0148865	0.00721538	0.00137521	0.0209345	0.00468004	0.0322056	0.000221525
00:04:00	0.088	0.085	0.097	0.093	0.097	0.099	0.105	0.115	0.099	0.102	0.115	0.109	0.11	0.109	0.057	0.058			00:04:00	1	1.0119	1	0.978947	0.989796	1.02062	1.0396	1.02679	0.980198	1	0.966387	0.964602	1.01852	0.981982	1.01786	1.01754		0.00841794	0.0148865	0.0217949	0.00906387	0.0140021	0.00126203	0.0258352	0.000221525
00:05:00	0.088	0.085	0.098	0.092	0.096	0.102	0.106	0.115	0.098	0.102	0.115	0.109	0.11	0.108	0.057	0.058			00:05:00	1	1.0119	1.01031	0.968421	0.979592	1.05155	1.0495	1.02679	0.970297	1	0.966387	0.964602	1.01852	0.972973	1.01786	1.01754		0.00841794	0.0296194	0.0508796	0.0160649	0.0210032	0.00126203	0.0322056	0.000221525
00:06:00	0.088	0.085	0.098	0.093	0.095	0.102	0.107	0.117	0.099	0.102	0.115	0.109	0.11	0.108	0.057	0.058			00:06:00	1	1.0119	1.01031	0.978947	0.969388	1.05155	1.05941	1.04464	0.980198	1	0.966387	0.964602	1.01852	0.972973	1.01786	1.01754		0.00841794	0.0221762	0.0580949	0.0104391	0.0140021	0.00126203	0.0322056	0.000221525
00:07:00	0.088	0.085	0.098	0.092	0.095	0.102	0.109	0.119	0.098	0.102	0.116	0.11	0.109	0.109	0.057	0.058			00:07:00	1	1.0119	1.01031	0.968421	0.969388	1.05155	1.07921	1.0625	0.970297	1	0.97479	0.973451	1.00926	0.981982	1.01786	1.01754		0.00841794	0.0296194	0.0580949	0.0118143	0.0210032	0.000946525	0.0192879	0.000221525
00:08:00	0.088	0.085	0.099	0.093	0.095	0.102	0.11	0.121	0.099	0.102	0.116	0.11	0.109	0.109	0.056	0.058			00:08:00	1	1.0119	1.02062	0.978947	0.969388	1.05155	1.08911	1.08036	0.980198	1	0.97479	0.973451	1.00926	0.981982	1	1.01754		0.00841794	0.029466	0.0580949	0.00618843	0.0140021	0.000946525	0.0192879	0.0124054
00:09:00	0.088	0.085	0.098	0.093	0.095	0.102	0.111	0.122	0.099	0.102	0.116	0.11	0.109	0.109	0.057	0.058			00:09:00	1	1.0119	1.01031	0.978947	0.969388	1.05155	1.09901	1.08929	0.980198	1	0.97479	0.973451	1.00926	0.981982	1.01786	1.01754		0.00841794	0.0221762	0.0580949	0.00687604	0.0140021	0.000946525	0.0192879	0.000221525
00:10:00	0.088	0.085	0.097	0.093	0.095	0.102	0.113	0.122	0.099	0.102	0.117	0.111	0.11	0.11	0.057	0.058			00:10:00	1	1.0119	1	0.978947	0.969388	1.05155	1.11881	1.08929	0.980198	1	0.983193	0.982301	1.01852	0.990991	1.01786	1.01754		0.00841794	0.0148865	0.0580949	0.0208782	0.0140021	0.000631017	0.0194649	0.000221525
00:11:00	0.088	0.085	0.096	0.094	0.095	0.102	0.114	0.125	0.1	0.103	0.117	0.114	0.109	0.112	0.057	0.058			00:11:00	1	1.0119	0.989691	0.989474	0.969388	1.05155	1.12871	1.11607	0.990099	1.0098	0.983193	1.00885	1.00926	1.00901	1.01786	1.01754		0.00841794	0.000153469	0.0580949	0.00893885	0.0139335	0.0181417	0.000176954	0.000221525
00:12:00	0.088	0.085	0.096	0.095	0.096	0.102	0.116	0.126	0.101	0.103	0.117	0.114	0.11	0.112	0.057	0.058			00:12:00	1	1.0119	0.989691	1	0.979592	1.05155	1.14851	1.125	1	1.0098	0.983193	1.00885	1.01852	1.00901	1.01786	1.01754		0.00841794	0.00728976	0.0508796	0.0166275	0.00693242	0.0181417	0.00672424	0.000221525
00:13:00	0.088	0.085	0.096	0.095	0.096	0.102	0.117	0.129	0.101	0.103	0.116	0.114	0.111	0.112	0.057	0.058			00:13:00	1	1.0119	0.989691	1	0.979592	1.05155	1.15842	1.15179	1	1.0098	0.97479	1.00885	1.02778	1.00901	1.01786	1.01754		0.00841794	0.00728976	0.0508796	0.00468821	0.00693242	0.0240838	0.0132715	0.000221525
00:14:00	0.088	0.086	0.096	0.094	0.097	0.102	0.118	0.129	0.1	0.103	0.116	0.114	0.111	0.112	0.057	0.058			00:14:00	1	1.02381	0.989691	0.989474	0.989796	1.05155	1.16832	1.15179	0.990099	1.0098	0.97479	1.00885	1.02778	1.00901	1.01786	1.01754		0.0168359	0.000153469	0.0436642	0.0116893	0.0139335	0.0240838	0.0132715	0.000221525
00:15:00	0.088	0.086	0.097	0.094	0.097	0.103	0.12	0.13	0.1	0.103	0.117	0.114	0.111	0.112	0.057	0.058			00:15:00	1	1.02381	1	0.989474	0.989796	1.06186	1.18812	1.16071	0.990099	1.0098	0.983193	1.00885	1.02778	1.00901	1.01786	1.01754		0.0168359	0.00744323	0.0509539	0.0193779	0.0139335	0.0181417	0.0132715	0.000221525
00:16:00	0.088	0.086	0.098	0.093	0.097	0.102	0.122	0.133	0.099	0.103	0.116	0.114	0.111	0.112	0.056	0.058			00:16:00	1	1.02381	1.01031	0.978947	0.989796	1.05155	1.20792	1.1875	0.980198	1.0098	0.97479	1.00885	1.02778	1.00901	1	1.01754		0.0168359	0.0221762	0.0436642	0.0144397	0.0209345	0.0240838	0.0132715	0.0124054
00:17:00	0.088	0.086	0.098	0.093	0.097	0.102	0.123	0.137	0.099	0.104	0.116	0.113	0.112	0.111	0.057	0.058			00:17:00	1	1.02381	1.01031	0.978947	0.989796	1.05155	1.21782	1.22321	0.980198	1.01961	0.97479	1	1.03704	1	1.01786	1.01754		0.0168359	0.0221762	0.0436642	0.00381308	0.027867	0.0178262	0.0261891	0.000221525
00:18:00	0.088	0.086	0.099	0.093	0.097	0.102	0.124	0.138	0.099	0.104	0.116	0.113	0.112	0.111	0.057	0.058			00:18:00	1	1.02381	1.02062	0.978947	0.989796	1.05155	1.22772	1.23214	0.980198	1.01961	0.97479	1	1.03704	1	1.01786	1.01754		0.0168359	0.029466	0.0436642	0.00312547	0.027867	0.0178262	0.0261891	0.000221525
00:19:00	0.088	0.086	0.099	0.093	0.097	0.102	0.125	0.138	0.099	0.104	0.116	0.113	0.111	0.111	0.057	0.058			00:19:00	1	1.02381	1.02062	0.978947	0.989796	1.05155	1.23762	1.23214	0.980198	1.01961	0.97479	1	1.02778	1	1.01786	1.01754		0.0168359	0.029466	0.0436642	0.00387559	0.027867	0.0178262	0.0196419	0.000221525
00:20:00	0.088	0.086	0.098	0.093	0.096	0.102	0.125	0.138	0.099	0.104	0.116	0.113	0.111	0.111	0.057	0.058			00:20:00	1	1.02381	1.01031	0.978947	0.979592	1.05155	1.23762	1.23214	0.980198	1.01961	0.97479	1	1.02778	1	1.01786	1.01754		0.0168359	0.0221762	0.0508796	0.00387559	0.027867	0.0178262	0.0196419	0.000221525
00:21:00	0.087	0.086	0.098	0.093	0.096	0.102	0.126	0.138	0.099	0.104	0.117	0.113	0.11	0.111	0.057	0.058			00:21:00	0.988636	1.02381	1.01031	0.978947	0.979592	1.05155	1.24752	1.23214	0.980198	1.01961	0.983193	1	1.01852	1	1.01786	1.01754		0.0248712	0.0221762	0.0508796	0.0108766	0.027867	0.0118841	0.0130946	0.000221525
00:22:00	0.088	0.087	0.097	0.093	0.096	0.102	0.126	0.139	0.099	0.104	0.116	0.111	0.11	0.11	0.056	0.058			00:22:00	1	1.03571	1	0.978947	0.979592	1.05155	1.24752	1.24107	0.980198	1.01961	0.97479	0.982301	1.01852	0.990991	1	1.01754		0.0252538	0.0148865	0.0508796	0.00456319	0.027867	0.00531106	0.0194649	0.0124054
00:23:00	0.088	0.087	0.097	0.093	0.096	0.102	0.127	0.139	0.099	0.103	0.116	0.111	0.109	0.11	0.057	0.058			00:23:00	1	1.03571	1	0.978947	0.979592	1.05155	1.25743	1.24107	0.980198	1.0098	0.97479	0.982301	1.00926	0.990991	1.01786	1.01754		0.0252538	0.0148865	0.0508796	0.0115642	0.0209345	0.00531106	0.0129176	0.000221525
00:24:00	0.088	0.087	0.097	0.093	0.096	0.102	0.127	0.139	0.099	0.102	0.117	0.111	0.109	0.11	0.057	0.058			00:24:00	1	1.03571	1	0.978947	0.979592	1.05155	1.25743	1.24107	0.980198	1	0.983193	0.982301	1.00926	0.990991	1.01786	1.01754		0.0252538	0.0148865	0.0508796	0.0115642	0.0140021	0.000631017	0.0129176	0.000221525
00:25:00	0.087	0.087	0.097	0.093	0.096	0.102	0.128	0.14	0.099	0.102	0.117	0.111	0.108	0.11	0.056	0.058			00:25:00	0.988636	1.03571	1	0.978947	0.979592	1.05155	1.26733	1.25	0.980198	1	0.983193	0.982301	1	0.990991	1	1.01754		0.0332891	0.0148865	0.0508796	0.0122519	0.0140021	0.000631017	0.00637033	0.0124054
00:26:00	0.088	0.087	0.097	0.093	0.096	0.102	0.129	0.141	0.099	0.102	0.117	0.113	0.108	0.111	0.057	0.058			00:26:00	1	1.03571	1	0.978947	0.979592	1.05155	1.27723	1.25893	0.980198	1	0.983193	1	1	1	1.01786	1.01754		0.0252538	0.0148865	0.0508796	0.0129395	0.0140021	0.0118841	0	0.000221525
00:27:00	0.088	0.087	0.097	0.093	0.096	0.102	0.13	0.141	0.099	0.102	0.117	0.113	0.108	0.111	0.056	0.058			00:27:00	1	1.03571	1	0.978947	0.979592	1.05155	1.28713	1.25893	0.980198	1	0.983193	1	1	1	1	1.01754		0.0252538	0.0148865	0.0508796	0.0199405	0.0140021	0.0118841	0	0.0124054
00:28:00	0.088	0.087	0.098	0.093	0.096	0.103	0.131	0.142	0.099	0.102	0.119	0.113	0.108	0.111	0.057	0.058			00:28:00	1	1.03571	1.01031	0.978947	0.979592	1.06186	1.29703	1.26786	0.980198	1	1	1	1	1	1.01786	1.01754		0.0252538	0.0221762	0.0581693	0.0206281	0.0140021	0	0	0.000221525
00:29:00	0.088	0.087	0.098	0.093	0.096	0.103	0.133	0.144	0.099	0.102	0.119	0.113	0.109	0.111	0.057	0.058			00:29:00	1	1.03571	1.01031	0.978947	0.979592	1.06186	1.31683	1.28571	0.980198	1	1	1	1.00926	1	1.01786	1.01754		0.0252538	0.0221762	0.0581693	0.0220033	0.0140021	0	0.00654729	0.000221525
00:30:00	0.088	0.087	0.098	0.093	0.096	0.103	0.134	0.144	0.099	0.102	0.119	0.113	0.109	0.111	0.056	0.058			00:30:00	1	1.03571	1.01031	0.978947	0.979592	1.06186	1.32673	1.28571	0.980198	1	1	1	1.00926	1	1	1.01754		0.0252538	0.0221762	0.0581693	0.0290044	0.0140021	0	0.00654729	0.0124054
00:31:00	0.088	0.087	0.098	0.094	0.097	0.103	0.136	0.148	0.1	0.102	0.119	0.113	0.109	0.111	0.057	0.058			00:31:00	1	1.03571	1.01031	0.989474	0.989796	1.06186	1.34653	1.32143	0.990099	1	1	1	1.00926	1	1.01786	1.01754		0.0252538	0.014733	0.0509539	0.0177527	0.00700106	0	0.00654729	0.000221525
00:32:00	0.088	0.087	0.098	0.094	0.097	0.103	0.137	0.149	0.1	0.102	0.119	0.113	0.109	0.111	0.056	0.058			00:32:00	1	1.03571	1.01031	0.989474	0.989796	1.06186	1.35644	1.33036	0.990099	1	1	1	1.00926	1	1	1.01754		0.0252538	0.014733	0.0509539	0.0184403	0.00700106	0	0.00654729	0.0124054
00:33:00	0.088	0.087	0.098	0.094	0.097	0.103	0.138	0.151	0.1	0.102	0.119	0.113	0.109	0.111	0.057	0.058			00:33:00	1	1.03571	1.01031	0.989474	0.989796	1.06186	1.36634	1.34821	0.990099	1	1	1	1.00926	1	1.01786	1.01754		0.0252538	0.014733	0.0509539	0.0128144	0.00700106	0	0.00654729	0.000221525
00:34:00	0.088	0.087	0.099	0.094	0.097	0.103	0.139	0.152	0.1	0.102	0.119	0.114	0.109	0.112	0.057	0.058			00:34:00	1	1.03571	1.02062	0.989474	0.989796	1.06186	1.37624	1.35714	0.990099	1	1	1.00885	1.00926	1.00901	1.01786	1.01754		0.0252538	0.0220228	0.0509539	0.013502	0.00700106	0.00625758	0.000176954	0.000221525
00:35:00	0.088	0.087	0.098	0.094	0.097	0.103	0.14	0.154	0.1	0.102	0.119	0.114	0.109	0.112	0.057	0.058			00:35:00	1	1.03571	1.01031	0.989474	0.989796	1.06186	1.38614	1.375	0.990099	1	1	1.00885	1.00926	1.00901	1.01786	1.01754		0.0252538	0.014733	0.0509539	0.00787619	0.00700106	0.00625758	0.000176954	0.000221525
00:36:00	0.089	0.087	0.099	0.094	0.097	0.104	0.141	0.154	0.1	0.102	0.119	0.114	0.109	0.112	0.057	0.058			00:36:00	1.01136	1.03571	1.02062	0.989474	0.989796	1.07216	1.39604	1.375	0.990099	1	1	1.00885	1.00926	1.00901	1.01786	1.01754		0.0172185	0.0220228	0.0582437	0.0148772	0.00700106	0.00625758	0.000176954	0.000221525
00:37:00	0.089	0.087	0.099	0.094	0.097	0.104	0.142	0.155	0.1	0.102	0.119	0.114	0.109	0.112	0.057	0.058			00:37:00	1.01136	1.03571	1.02062	0.989474	0.989796	1.07216	1.40594	1.38393	0.990099	1	1	1.00885	1.00926	1.00901	1.01786	1.01754		0.0172185	0.0220228	0.0582437	0.0155649	0.00700106	0.00625758	0.000176954	0.000221525
00:38:00	0.089	0.087	0.099	0.094	0.097	0.104	0.143	0.155	0.1	0.102	0.119	0.114	0.109	0.112	0.057	0.058			00:38:00	1.01136	1.03571	1.02062	0.989474	0.989796	1.07216	1.41584	1.38393	0.990099	1	1	1.00885	1.00926	1.00901	1.01786	1.01754		0.0172185	0.0220228	0.0582437	0.0225659	0.00700106	0.00625758	0.000176954	0.000221525
00:39:00	0.089	0.087	0.098	0.094	0.098	0.103	0.145	0.158	0.1	0.102	0.119	0.114	0.109	0.112	0.057	0.058			00:39:00	1.01136	1.03571	1.01031	0.989474	1	1.06186	1.43564	1.41071	0.990099	1	1	1.00885	1.00926	1.00901	1.01786	1.01754		0.0172185	0.014733	0.0437386	0.0176277	0.00700106	0.00625758	0.000176954	0.000221525
00:40:00	0.089	0.087	0.099	0.094	0.098	0.104	0.146	0.161	0.1	0.102	0.119	0.114	0.109	0.112	0.057	0.058			00:40:00	1.01136	1.03571	1.02062	0.989474	1	1.07216	1.44554	1.4375	0.990099	1	1	1.00885	1.00926	1.00901	1.01786	1.01754		0.0172185	0.0220228	0.0510283	0.00568836	0.00700106	0.00625758	0.000176954	0.000221525
00:41:00	0.089	0.087	0.098	0.094	0.098	0.104	0.147	0.163	0.1	0.103	0.119	0.114	0.109	0.112	0.057	0.058			00:41:00	1.01136	1.03571	1.01031	0.989474	1	1.07216	1.45545	1.45536	0.990099	1.0098	1	1.00885	1.00926	1.00901	1.01786	1.01754		0.0172185	0.014733	0.0510283	6.25094e-05	0.0139335	0.00625758	0.000176954	0.000221525
00:42:00	0.089	0.087	0.098	0.094	0.098	0.104	0.148	0.163	0.1	0.103	0.12	0.114	0.109	0.112	0.057	0.058			00:42:00	1.01136	1.03571	1.01031	0.989474	1	1.07216	1.46535	1.45536	0.990099	1.0098	1.0084	1.00885	1.00926	1.00901	1.01786	1.01754		0.0172185	0.014733	0.0510283	0.00706357	0.0139335	0.000315508	0.000176954	0.000221525
00:43:00	0.089	0.087	0.099	0.094	0.098	0.104	0.149	0.163	0.1	0.103	0.12	0.115	0.109	0.113	0.057	0.058			00:43:00	1.01136	1.03571	1.02062	0.989474	1	1.07216	1.47525	1.45536	0.990099	1.0098	1.0084	1.0177	1.00926	1.01802	1.01786	1.01754		0.0172185	0.0220228	0.0510283	0.0140646	0.0139335	0.00657309	0.00619338	0.000221525
00:44:00	0.089	0.087	0.098	0.094	0.098	0.104	0.15	0.165	0.1	0.103	0.12	0.115	0.109	0.113	0.057	0.058			00:44:00	1.01136	1.03571	1.01031	0.989474	1	1.07216	1.48515	1.47321	0.990099	1.0098	1.0084	1.0177	1.00926	1.01802	1.01786	1.01754		0.0172185	0.014733	0.0510283	0.00843877	0.0139335	0.00657309	0.00619338	0.000221525
00:45:00	0.089	0.087	0.099	0.094	0.098	0.104	0.151	0.166	0.1	0.103	0.12	0.115	0.109	0.113	0.056	0.058			00:45:00	1.01136	1.03571	1.02062	0.989474	1	1.07216	1.49505	1.48214	0.990099	1.0098	1.0084	1.0177	1.00926	1.01802	1	1.01754		0.0172185	0.0220228	0.0510283	0.00912638	0.0139335	0.00657309	0.00619338	0.0124054
00:46:00	0.089	0.087	0.099	0.094	0.098	0.104	0.152	0.165	0.1	0.103	0.12	0.115	0.109	0.113	0.057	0.058			00:46:00	1.01136	1.03571	1.02062	0.989474	1	1.07216	1.50495	1.47321	0.990099	1.0098	1.0084	1.0177	1.00926	1.01802	1.01786	1.01754		0.0172185	0.0220228	0.0510283	0.0224409	0.0139335	0.00657309	0.00619338	0.000221525
00:47:00	0.089	0.087	0.099	0.094	0.098	0.104	0.153	0.166	0.1	0.103	0.12	0.115	0.109	0.113	0.057	0.058			00:47:00	1.01136	1.03571	1.02062	0.989474	1	1.07216	1.51485	1.48214	0.990099	1.0098	1.0084	1.0177	1.00926	1.01802	1.01786	1.01754		0.0172185	0.0220228	0.0510283	0.0231285	0.0139335	0.00657309	0.00619338	0.000221525
00:48:00	0.089	0.087	0.099	0.094	0.098	0.104	0.154	0.169	0.1	0.103	0.12	0.115	0.109	0.113	0.057	0.058			00:48:00	1.01136	1.03571	1.02062	0.989474	1	1.07216	1.52475	1.50893	0.990099	1.0098	1.0084	1.0177	1.00926	1.01802	1.01786	1.01754		0.0172185	0.0220228	0.0510283	0.0111892	0.0139335	0.00657309	0.00619338	0.000221525
00:49:00	0.089	0.087	0.099	0.094	0.098	0.104	0.155	0.17	0.1	0.103	0.12	0.115	0.109	0.113	0.056	0.058			00:49:00	1.01136	1.03571	1.02062	0.989474	1	1.07216	1.53465	1.51786	0.990099	1.0098	1.0084	1.0177	1.00926	1.01802	1	1.01754		0.0172185	0.0220228	0.0510283	0.0118768	0.0139335	0.00657309	0.00619338	0.0124054
00:50:00	0.089	0.087	0.099	0.094	0.098	0.104	0.156	0.171	0.1	0.103	0.12	0.115	0.109	0.113	0.057	0.058			00:50:00	1.01136	1.03571	1.02062	0.989474	1	1.07216	1.54455	1.52679	0.990099	1.0098	1.0084	1.0177	1.00926	1.01802	1.01786	1.01754		0.0172185	0.0220228	0.0510283	0.0125644	0.0139335	0.00657309	0.00619338	0.000221525
00:51:00	0.089	0.087	0.099	0.094	0.098	0.104	0.157	0.171	0.1	0.103	0.12	0.115	0.109	0.113	0.057	0.058			00:51:00	1.01136	1.03571	1.02062	0.989474	1	1.07216	1.55446	1.52679	0.990099	1.0098	1.0084	1.0177	1.00926	1.01802	1.01786	1.01754		0.0172185	0.0220228	0.0510283	0.0195655	0.0139335	0.00657309	0.00619338	0.000221525
00:52:00	0.089	0.087	0.099	0.094	0.098	0.105	0.158	0.173	0.1	0.103	0.12	0.115	0.11	0.113	0.057	0.058			00:52:00	1.01136	1.03571	1.02062	0.989474	1	1.08247	1.56436	1.54464	0.990099	1.0098	1.0084	1.0177	1.01852	1.01802	1.01786	1.01754		0.0172185	0.0220228	0.0583181	0.0139396	0.0139335	0.00657309	0.000353907	0.000221525
00:53:00	0.089	0.087	0.099	0.094	0.098	0.105	0.159	0.173	0.1	0.103	0.12	0.115	0.109	0.113	0.057	0.058			00:53:00	1.01136	1.03571	1.02062	0.989474	1	1.08247	1.57426	1.54464	0.990099	1.0098	1.0084	1.0177	1.00926	1.01802	1.01786	1.01754		0.0172185	0.0220228	0.0583181	0.0209407	0.0139335	0.00657309	0.00619338	0.000221525
00:54:00	0.089	0.087	0.099	0.094	0.098	0.105	0.16	0.174	0.1	0.103	0.12	0.115	0.109	0.113	0.057	0.058			00:54:00	1.01136	1.03571	1.02062	0.989474	1	1.08247	1.58416	1.55357	0.990099	1.0098	1.0084	1.0177	1.00926	1.01802	1.01786	1.01754		0.0172185	0.0220228	0.0583181	0.0216283	0.0139335	0.00657309	0.00619338	0.000221525
00:55:00	0.089	0.088	0.099	0.095	0.099	0.105	0.162	0.176	0.101	0.103	0.12	0.115	0.109	0.113	0.057	0.058			00:55:00	1.01136	1.04762	1.02062	1	1.0102	1.08247	1.60396	1.57143	1	1.0098	1.0084	1.0177	1.00926	1.01802	1.01786	1.01754		0.0256364	0.0145795	0.0511027	0.0230035	0.00693242	0.00657309	0.00619338	0.000221525
00:56:00	0.089	0.088	0.099	0.095	0.099	0.105	0.163	0.176	0.101	0.103	0.121	0.115	0.109	0.113	0.057	0.058			00:56:00	1.01136	1.04762	1.02062	1	1.0102	1.08247	1.61386	1.57143	1	1.0098	1.01681	1.0177	1.00926	1.01802	1.01786	1.01754		0.0256364	0.0145795	0.0511027	0.0300045	0.00693242	0.000631017	0.00619338	0.000221525
00:57:00	0.089	0.087	0.1	0.095	0.099	0.105	0.164	0.18	0.101	0.103	0.121	0.116	0.109	0.114	0.057	0.058			00:57:00	1.01136	1.03571	1.03093	1	1.0102	1.08247	1.62376	1.60714	1	1.0098	1.01681	1.02655	1.00926	1.02703	1.01786	1.01754		0.0172185	0.0218693	0.0511027	0.0117518	0.00693242	0.0068886	0.0125637	0.000221525
00:58:00	0.089	0.087	0.1	0.094	0.099	0.105	0.164	0.18	0.1	0.103	0.121	0.116	0.109	0.114	0.057	0.058			00:58:00	1.01136	1.03571	1.03093	0.989474	1.0102	1.08247	1.62376	1.60714	0.990099	1.0098	1.01681	1.02655	1.00926	1.02703	1.01786	1.01754		0.0172185	0.0293125	0.0511027	0.0117518	0.0139335	0.0068886	0.0125637	0.000221525
00:59:00	0.089	0.088	0.1	0.095	0.099	0.105	0.166	0.183	0.101	0.103	0.121	0.116	0.109	0.114	0.057	0.058			00:59:00	1.01136	1.04762	1.03093	1	1.0102	1.08247	1.64356	1.63393	1	1.0098	1.01681	1.02655	1.00926	1.02703	1.01786	1.01754		0.0256364	0.0218693	0.0511027	0.00681353	0.00693242	0.0068886	0.0125637	0.000221525
01:00:00	0.089	0.088	0.1	0.095	0.099	0.105	0.167	0.184	0.101	0.103	0.121	0.116	0.109	0.114	0.057	0.058			01:00:00	1.01136	1.04762	1.03093	1	1.0102	1.08247	1.65347	1.64286	1	1.0098	1.01681	1.02655	1.00926	1.02703	1.01786	1.01754		0.0256364	0.0218693	0.0511027	0.00750113	0.00693242	0.0068886	0.0125637	0.000221525
	0.001	0.004	0.003	0	0.001	0.008	0.066	0.072	0	0.001	0.002	0.003	0.001	0.003	0.001	0.001
Time
00:00:00
00:01:00
00:02:00
00:03:00
00:04:00
00:05:00
00:06:00
00:07:00
00:08:00
00:09:00
00:10:00
00:11:00
00:12:00
00:13:00
00:14:00
00:15:00
00:16:00
00:17:00
00:18:00
00:19:00
00:20:00
00:21:00
00:22:00
00:23:00
00:24:00
00:25:00
00:26:00
00:27:00
00:28:00
00:29:00
00:30:00
00:31:00
00:32:00
00:33:00
00:34:00
00:35:00
00:36:00
00:37:00
00:38:00
00:39:00
00:40:00
00:41:00
00:42:00
00:43:00
00:44:00
00:45:00
00:46:00
00:47:00
00:48:00
00:49:00
00:50:00
00:51:00
00:52:00
00:53:00
00:54:00
00:55:00
00:56:00
00:57:00
00:58:00
00:59:00
01:00:00

## Sheet: Supplemental Fig.S8
EC1 pH7.4	EC2 pH7.4	FC pH7.4	EC1 pH 6.0	EC1 pH 6.0	EC1 pH 6.0	EC1 pH 5.5	EC2 pH 5.5	FC pH 5.5	EC1 pH 4.0	EC2 pH 4.0	FC pH 4.0	EC1 pH7.4	EC2 pH7.4	FC pH7.4	EC1 pH 6.0	EC1 pH 6.0	EC1 pH 6.0	EC1 pH 5.5	EC2 pH 5.5	FC pH 5.5	EC1 pH 4.0	EC2 pH 4.0	FC pH 4.0	EC1 pH7.4	EC2 pH7.4	FC pH7.4	EC1 pH 6.0	EC1 pH 6.0	EC1 pH 6.0	EC1 pH 5.5	EC2 pH 5.5	FC pH 5.5	EC1 pH 4.0	EC2 pH 4.0	FC pH 4.0		Temperature	EC1 pH7.4	EC2 pH7.4	FC pH7.4	EC1 pH 6.0	EC2 pH 6.0	FC pH 6.0	EC1 pH 5.5	EC2 pH 5.5	FC pH 5.5	EC1 pH 4.0	EC2 pH 4.0	FC pH 4.0
2.25898	2.64136	-6.56234	-0.931413	2.77564	-0.407399	-0.231786	0.950053	-0.0205127	-2.84056	-0.705691	0.407033	-2.25898	-2.64136	6.56234	0.931413	-2.77564	0.407399	0.231786	-0.950053	0.0205127	2.84056	0.705691	-0.407033	0	0	0	0.931413	0	0.407399	0.231786	0	0.0205127	2.84056	0.705691	0		30	0	0	0	0	0	0.0116435	0.00681409	0	0.000682945	0.0376618	0.0134602	0
4.89445	5.72294	-14.2184	-2.01806	6.01388	-0.882698	-0.502202	2.05845	-0.0444441	-6.15454	-1.529	0.881906	-4.89445	-5.72294	14.2184	2.01806	-6.01388	0.882698	0.502202	-2.05845	0.0444441	6.15454	1.529	-0.881906	0	0	0	2.01806	0	0.882698	0.502202	0	0.0444441	6.15454	1.529	0		30.5	0	0	0	0	0	0.0252275	0.0147639	0	0.00147972	0.0816006	0.0291638	0
4.51796	5.28271	-13.1247	-1.86283	5.55128	-0.814799	-0.463571	1.90011	-0.0410254	-5.68112	-1.41138	0.814067	-4.51796	-5.28271	13.1247	1.86283	-5.55128	0.814799	0.463571	-1.90011	0.0410254	5.68112	1.41138	-0.814067	0	0	0	1.86283	0	0.814799	0.463571	0	0.0410254	5.68112	1.41138	0		31	0	0	0	0	0	0.023287	0.0136282	0	0.00136589	0.0753237	0.0269204	0
4.51796	5.28271	-13.1247	-1.86283	5.55128	-0.814799	-0.463571	1.90011	-0.0410254	-5.68112	-1.41138	0.814067	-4.51796	-5.28271	13.1247	1.86283	-5.55128	0.814799	0.463571	-1.90011	0.0410254	5.68112	1.41138	-0.814067	0	0	0	1.86283	0	0.814799	0.463571	0	0.0410254	5.68112	1.41138	0		31.5	0	0	0	0	0	0.023287	0.0136282	0	0.00136589	0.0753237	0.0269204	0
4.51796	5.28271	-13.1247	-1.86283	5.55128	-0.814799	-0.463571	1.90011	-0.0410254	-5.68112	-1.41138	0.814067	-4.51796	-5.28271	13.1247	1.86283	-5.55128	0.814799	0.463571	-1.90011	0.0410254	5.68112	1.41138	-0.814067	0	0	0	1.86283	0	0.814799	0.463571	0	0.0410254	5.68112	1.41138	0		32	0	0	0	0	0	0.023287	0.0136282	0	0.00136589	0.0753237	0.0269204	0
4.52243	5.21262	-12.9658	-1.75489	5.56728	-0.883625	-0.521277	1.88381	-0.0954322	-5.81013	-1.50405	0.789908	-4.52243	-5.21262	12.9658	1.75489	-5.56728	0.883625	0.521277	-1.88381	0.0954322	5.81013	1.50405	-0.789908	0	0	0	1.75489	0	0.883625	0.521277	0	0.0954322	5.81013	1.50405	0		32.5	0	0	0	0	0	0.025254	0.0153246	0	0.0031773	0.0770342	0.0286879	0
4.49327	5.61815	-12.8258	-2.43121	5.45147	-0.456773	-0.189218	1.97957	0.248159	-4.96289	-0.885212	1.002	-4.49327	-5.61815	12.8258	2.43121	-5.45147	0.456773	0.189218	-1.97957	-0.248159	4.96289	0.885212	-1.002	0	0	0	2.43121	0	0.456773	0.189218	0	0	4.96289	0.885212	0		33	0	0	0	0	0	0.0130546	0.00556269	0	0	0.065801	0.0168844	0
4.4256	6.68676	-21.0087	-3.81612	5.35951	0.377781	0.622112	2.23256	0.875311	-3.68268	-0.0976334	0.86834	-4.4256	-6.68676	21.0087	3.81612	-5.35951	-0.377781	-0.622112	-2.23256	-0.875311	3.68268	0.0976334	-0.86834	0	0	0	3.81612	0	0	0	0	0	3.68268	0.0976334	0		33.5	0	0	0	0	0	0	0	0	0	0.0488272	0.00186224	0
4.54723	7.29448	-39.875	-3.80206	5.41558	0.866743	1.66141	2.2083	1.106	-3.30972	0.501726	0.586818	-4.54723	-7.29448	39.875	3.80206	-5.41558	-0.866743	-1.66141	-2.2083	-1.106	3.30972	-0.501726	-0.586818	0	0	0	3.80206	0	0	0	0	0	3.30972	0	0		34	0	0	0	0	0	0	0	0	0	0.0438822	0	0
4.86187	7.58941	-60.0371	-2.90548	5.63688	1.35971	2.7363	2.49393	1.69847	-3.32213	1.00057	0.506004	-4.86187	-7.58941	60.0371	2.90548	-5.63688	-1.35971	-2.7363	-2.49393	-1.69847	3.32213	-1.00057	-0.506004	0	0	0	2.90548	0	0	0	0	0	3.32213	0	0		34.5	0	0	0	0	0	0	0	0	0	0.0440468	0	0
4.56005	8.15126	-78.9212	-1.70665	5.95297	1.78027	3.51432	3.30894	2.30075	-3.6673	0.928797	-0.144717	-4.56005	-8.15126	78.9212	1.70665	-5.95297	-1.78027	-3.51432	-3.30894	-2.30075	3.6673	-0.928797	0.144717	0	0	0	1.70665	0	0	0	0	0	3.6673	0	0.144717		35	0	0	0	0	0	0	0	0	0	0.0486233	0	0.00308866
4.21009	8.64418	-97.8836	-0.210734	6.46002	2.00383	4.45644	3.60504	2.35632	-3.9682	0.896534	-1.13346	-4.21009	-8.64418	97.8836	0.210734	-6.46002	-2.00383	-4.45644	-3.60504	-2.35632	3.9682	-0.896534	1.13346	0	0	0	0.210734	0	0	0	0	0	3.9682	0	1.13346		35.5	0	0	0	0	0	0	0	0	0	0.0526129	0	0.0241912
4.53876	8.48096	-100.623	0.900957	6.85046	2.28673	5.22357	3.64647	2.31519	-3.86484	0.723097	-1.73201	-4.53876	-8.48096	100.623	-0.900957	-6.85046	-2.28673	-5.22357	-3.64647	-2.31519	3.86484	-0.723097	1.73201	0	0	0	0	0	0	0	0	0	3.86484	0	1.73201		36	0	0	0	0	0	0	0	0	0	0.0512424	0	0.0369657
4.73515	8.51149	-81.1815	1.45888	7.03613	2.96136	5.31223	3.84748	2.45349	-3.47329	0.0926143	-1.67537	-4.73515	-8.51149	81.1815	-1.45888	-7.03613	-2.96136	-5.31223	-3.84748	-2.45349	3.47329	-0.0926143	1.67537	0	0	0	0	0	0	0	0	0	3.47329	0	1.67537		36.5	0	0	0	0	0	0	0	0	0	0.046051	0	0.0357569
4.42157	8.97635	-57.3503	1.71241	7.01587	3.41404	5.21084	3.6669	2.34682	-3.15806	-0.0627302	-1.41213	-4.42157	-8.97635	57.3503	-1.71241	-7.01587	-3.41404	-5.21084	-3.6669	-2.34682	3.15806	0.0627302	1.41213	0	0	0	0	0	0	0	0	0	3.15806	0.0627302	1.41213		37	0	0	0	0	0	0	0	0	0	0.0418715	0.0011965	0.0301387
4.59739	9.00606	-35.1365	1.73832	6.61129	3.22858	5.46859	3.24286	1.95837	-2.98711	0.0803834	-1.10444	-4.59739	-9.00606	35.1365	-1.73832	-6.61129	-3.22858	-5.46859	-3.24286	-1.95837	2.98711	-0.0803834	1.10444	0	0	0	0	0	0	0	0	0	2.98711	0	1.10444		37.5	0	0	0	0	0	0	0	0	0	0.0396048	0	0.0235718
5.00435	8.90458	-13.2594	1.7622	6.25396	2.84624	5.64242	3.309	1.74894	-2.86743	0.0196199	-0.801268	-5.00435	-8.90458	13.2594	-1.7622	-6.25396	-2.84624	-5.64242	-3.309	-1.74894	2.86743	-0.0196199	0.801268	0	0	0	0	0	0	0	0	0	2.86743	0	0.801268		38	0	0	0	0	0	0	0	0	0	0.0380181	0	0.0171012
4.80193	9.18978	0.544191	2.12375	6.12167	2.86884	5.75893	3.30801	1.70051	-2.88657	0.183394	-0.431112	-4.80193	-9.18978	-0.544191	-2.12375	-6.12167	-2.86884	-5.75893	-3.30801	-1.70051	2.88657	-0.183394	0.431112	0	0	0	0	0	0	0	0	0	2.88657	0	0.431112		38.5	0	0	0	0	0	0	0	0	0	0.0382718	0	0.00920109
4.4159	9.10294	2.80081	2.23547	5.705	2.78662	6.40491	3.32896	1.6537	-3.30551	0.378026	-0.557078	-4.4159	-9.10294	-2.80081	-2.23547	-5.705	-2.78662	-6.40491	-3.32896	-1.6537	3.30551	-0.378026	0.557078	0	0	0	0	0	0	0	0	0	3.30551	0	0.557078		39	0	0	0	0	0	0	0	0	0	0.0438265	0	0.0118896
4.30336	8.38407	2.44911	2.47644	5.35164	2.51912	6.73316	3.77559	1.68948	-3.45442	0.0956718	-1.11722	-4.30336	-8.38407	-2.44911	-2.47644	-5.35164	-2.51912	-6.73316	-3.77559	-1.68948	3.45442	-0.0956718	1.11722	0	0	0	0	0	0	0	0	0	3.45442	0	1.11722		39.5	0	0	0	0	0	0	0	0	0	0.0458008	0	0.0238445
4.10536	7.6652	2.71055	2.76792	5.28393	2.71099	6.48074	3.73588	2.07259	-2.9654	-0.389599	-1.16511	-4.10536	-7.6652	-2.71055	-2.76792	-5.28393	-2.71099	-6.48074	-3.73588	-2.07259	2.9654	0.389599	1.16511	0	0	0	0	0	0	0	0	0	2.9654	0.389599	1.16511		40	0	0	0	0	0	0	0	0	0	0.0393171	0.00743113	0.0248667
3.75747	7.3889	2.92574	2.87545	5.14866	3.19	6.17979	3.45579	2.5748	-2.62786	-0.683547	-0.925145	-3.75747	-7.3889	-2.92574	-2.87545	-5.14866	-3.19	-6.17979	-3.45579	-2.5748	2.62786	0.683547	0.925145	0	0	0	0	0	0	0	0	0	2.62786	0.683547	0.925145		40.5	0	0	0	0	0	0	0	0	0	0.0348417	0.0130378	0.0197451
3.69489	7.39773	3.22885	2.90746	5.00578	3.10695	5.83716	3.71895	2.72962	-2.47497	-0.98569	-1.06318	-3.69489	-7.39773	-3.22885	-2.90746	-5.00578	-3.10695	-5.83716	-3.71895	-2.72962	2.47497	0.98569	1.06318	0	0	0	0	0	0	0	0	0	2.47497	0.98569	1.06318		41	0	0	0	0	0	0	0	0	0	0.0328147	0.0188009	0.0226911
3.73265	7.346	3.73158	2.6959	5.04482	2.71507	5.10055	3.80607	2.90187	-1.77982	-1.14683	-0.952064	-3.73265	-7.346	-3.73158	-2.6959	-5.04482	-2.71507	-5.10055	-3.80607	-2.90187	1.77982	1.14683	0.952064	0	0	0	0	0	0	0	0	0	1.77982	1.14683	0.952064		41.5	0	0	0	0	0	0	0	0	0	0.023598	0.0218744	0.0203196
3.72517	7.59437	4.77026	2.3314	4.85834	2.37778	5.09731	3.50861	3.04457	-1.41138	-0.759297	-0.641409	-3.72517	-7.59437	-4.77026	-2.3314	-4.85834	-2.37778	-5.09731	-3.50861	-3.04457	1.41138	0.759297	0.641409	0	0	0	0	0	0	0	0	0	1.41138	0.759297	0.641409		42	0	0	0	0	0	0	0	0	0	0.0187129	0.0144827	0.0136894
3.63975	7.74393	6.62378	2.218	4.71675	1.98993	5.78028	3.96944	2.94131	-1.5853	-0.126232	-0.842725	-3.63975	-7.74393	-6.62378	-2.218	-4.71675	-1.98993	-5.78028	-3.96944	-2.94131	1.5853	0.126232	0.842725	0	0	0	0	0	0	0	0	0	1.5853	0.126232	0.842725		42.5	0	0	0	0	0	0	0	0	0	0.0210189	0.00240773	0.017986
3.24766	7.20581	8.60233	2.07377	4.58602	1.79864	6.11643	4.25715	2.99962	-1.72889	0.129548	-1.21142	-3.24766	-7.20581	-8.60233	-2.07377	-4.58602	-1.79864	-6.11643	-4.25715	-2.99962	1.72889	-0.129548	1.21142	0	0	0	0	0	0	0	0	0	1.72889	0	1.21142		43	0	0	0	0	0	0	0	0	0	0.0229227	0	0.025855
2.62089	6.18646	9.43511	2.08032	3.98709	1.69201	6.40479	3.74965	3.34152	-1.96542	0.156828	-1.31342	-2.62089	-6.18646	-9.43511	-2.08032	-3.98709	-1.69201	-6.40479	-3.74965	-3.34152	1.96542	-0.156828	1.31342	0	0	0	0	0	0	0	0	0	1.96542	0	1.31342		43.5	0	0	0	0	0	0	0	0	0	0.0260587	0	0.028032
2.09314	5.45713	9.75538	2.46049	3.40808	1.65456	7.05026	3.40838	3.34848	-2.3144	-0.0039887	-1.27669	-2.09314	-5.45713	-9.75538	-2.46049	-3.40808	-1.65456	-7.05026	-3.40838	-3.34848	2.3144	0.0039887	1.27669	0	0	0	0	0	0	0	0	0	2.3144	0.0039887	1.27669		44	0	0	0	0	0	0	0	0	0	0.0306857	7.60797e-05	0.027248
1.29345	4.91269	9.30856	2.53477	3.2444	1.91243	7.13975	3.20245	3.16192	-2.37345	-0.552042	-1.14066	-1.29345	-4.91269	-9.30856	-2.53477	-3.2444	-1.91243	-7.13975	-3.20245	-3.16192	2.37345	0.552042	1.14066	0	0	0	0	0	0	0	0	0	2.37345	0.552042	1.14066		44.5	0	0	0	0	0	0	0	0	0	0.0314686	0.0105295	0.0243448
0.552284	4.43924	7.24737	2.36174	3.20336	2.1576	6.43576	2.5046	3.20296	-2.17754	-1.11612	-0.907103	-0.552284	-4.43924	-7.24737	-2.36174	-3.20336	-2.1576	-6.43576	-2.5046	-3.20296	2.17754	1.11612	0.907103	0	0	0	0	0	0	0	0	0	2.17754	1.11612	0.907103		45	0	0	0	0	0	0	0	0	0	0.0288712	0.0212887	0.01936
0.2925	4.13243	4.7783	2.33512	2.58651	1.9523	6.00813	2.15947	2.85018	-1.87388	-1.57951	-0.672195	-0.2925	-4.13243	-4.7783	-2.33512	-2.58651	-1.9523	-6.00813	-2.15947	-2.85018	1.87388	1.57951	0.672195	0	0	0	0	0	0	0	0	0	1.87388	1.57951	0.672195		45.5	0	0	0	0	0	0	0	0	0	0.024845	0.0301272	0.0143465
0.126321	3.94615	3.45038	1.83174	2.31394	1.82256	5.77495	2.28193	2.036	-1.71548	-1.67814	-0.589704	-0.126321	-3.94615	-3.45038	-1.83174	-2.31394	-1.82256	-5.77495	-2.28193	-2.036	1.71548	1.67814	0.589704	0	0	0	0	0	0	0	0	0	1.71548	1.67814	0.589704		46	0	0	0	0	0	0	0	0	0	0.0227449	0.0320085	0.0125859
-0.304198	3.54276	2.84048	1.24705	2.16599	1.75283	5.51561	2.00728	1.77045	-1.65605	-1.3542	-1.01085	0.304198	-3.54276	-2.84048	-1.24705	-2.16599	-1.75283	-5.51561	-2.00728	-1.77045	1.65605	1.3542	1.01085	0.304198	0	0	0	0	0	0	0	0	1.65605	1.3542	1.01085		46.5	0.00806297	0	0	0	0	0	0	0	0	0.0219569	0.0258298	0.0215742
-0.522307	2.36793	1.99162	1.07637	1.15828	1.53457	5.23957	1.73781	1.80481	-1.45505	-0.949318	-1.33935	0.522307	-2.36793	-1.99162	-1.07637	-1.15828	-1.53457	-5.23957	-1.73781	-1.80481	1.45505	0.949318	1.33935	0.522307	0	0	0	0	0	0	0	0	1.45505	0.949318	1.33935		47	0.0138441	0	0	0	0	0	0	0	0	0.0192919	0.0181071	0.0285853
-0.791097	1.26752	1.73398	1.05586	0.339971	1.29382	5.27097	1.79937	1.4622	-1.40754	-0.681177	-1.31851	0.791097	-1.26752	-1.73398	-1.05586	-0.339971	-1.29382	-5.27097	-1.79937	-1.4622	1.40754	0.681177	1.31851	0.791097	0	0	0	0	0	0	0	0	1.40754	0.681177	1.31851		47.5	0.0209686	0	0	0	0	0	0	0	0	0.018662	0.0129926	0.0281406
-1.36469	0.542595	2.03704	0.968757	0.485291	1.34822	5.54013	1.48953	1.70999	-1.39068	-0.506821	-1.37184	1.36469	-0.542595	-2.03704	-0.968757	-0.485291	-1.34822	-5.54013	-1.48953	-1.70999	1.39068	0.506821	1.37184	1.36469	0	0	0	0	0	0	0	0	1.39068	0.506821	1.37184		48	0.0361721	0	0	0	0	0	0	0	0	0.0184385	0.00966701	0.0292789
-1.96426	-0.248652	1.87292	1.03073	0.377605	1.45204	5.73967	1.05434	2.40468	-1.15987	-0.392731	-1.39851	1.96426	0.248652	-1.87292	-1.03073	-0.377605	-1.45204	-5.73967	-1.05434	-2.40468	1.15987	0.392731	1.39851	1.96426	0.248652	0	0	0	0	0	0	0	1.15987	0.392731	1.39851		48.5	0.052064	0.00405378	0	0	0	0	0	0	0	0.0153782	0.00749087	0.029848
-2.29215	-1.10203	1.09701	1.22783	0.0887794	1.634	5.39487	1.41909	2.50083	-1.01979	-0.361453	-0.99013	2.29215	1.10203	-1.09701	-1.22783	-0.0887794	-1.634	-5.39487	-1.41909	-2.50083	1.01979	0.361453	0.99013	2.29215	1.10203	0	0	0	0	0	0	0	1.01979	0.361453	0.99013		49	0.0607548	0.0179664	0	0	0	0	0	0	0	0.013521	0.00689428	0.0211321
-2.02131	-1.30112	1.09074	1.35903	0.579096	1.61539	5.26204	1.46714	2.61696	-1.23806	-0.463451	-1.1543	2.02131	1.30112	-1.09074	-1.35903	-0.579096	-1.61539	-5.26204	-1.46714	-2.61696	1.23806	0.463451	1.1543	2.02131	1.30112	0	0	0	0	0	0	0	1.23806	0.463451	1.1543		49.5	0.0535763	0.0212122	0	0	0	0	0	0	0	0.0164149	0.00883977	0.0246359
-1.93566	-1.30096	1.59322	1.22686	0.471652	1.57129	5.54397	0.978116	3.01393	-1.21712	-0.628972	-1.83319	1.93566	1.30096	-1.59322	-1.22686	-0.471652	-1.57129	-5.54397	-0.978116	-3.01393	1.21712	0.628972	1.83319	1.93566	1.30096	0	0	0	0	0	0	0	1.21712	0.628972	1.83319		50	0.0513059	0.0212096	0	0	0	0	0	0	0	0.0161373	0.0119969	0.0391253
-1.73984	-1.534	1.87637	1.12726	-0.069447	1.48913	5.2922	1.15655	2.60824	-0.880814	-0.282763	-2.25307	1.73984	1.534	-1.87637	-1.12726	0.069447	-1.48913	-5.2922	-1.15655	-2.60824	0.880814	0.282763	2.25307	1.73984	1.534	0	0	0.069447	0	0	0	0	0.880814	0.282763	2.25307		50.5	0.0461157	0.0250088	0	0	0.00111931	0	0	0	0	0.0116784	0.00539337	0.0480867
-1.1563	-1.5817	2.28403	1.36369	-0.0289869	1.3896	4.66534	1.39096	2.23047	-0.629536	0.0229419	-2.73053	1.1563	1.5817	-2.28403	-1.36369	0.0289869	-1.3896	-4.66534	-1.39096	-2.23047	0.629536	-0.0229419	2.73053	1.1563	1.5817	0	0	0.0289869	0	0	0	0	0.629536	0	2.73053		51	0.0306484	0.0257865	0	0	0.000467196	0	0	0	0	0.00834677	0	0.058277
-0.806299	-1.30613	3.01623	1.37872	-0.0205007	1.19744	4.57092	1.07194	2.30684	-0.391714	0.0924434	-3.35697	0.806299	1.30613	-3.01623	-1.37872	0.0205007	-1.19744	-4.57092	-1.07194	-2.30684	0.391714	-0.0924434	3.35697	0.806299	1.30613	0	0	0.0205007	0	0	0	0	0.391714	0	3.35697		51.5	0.0213715	0.0212938	0	0	0.00033042	0	0	0	0	0.00519359	0	0.0716468
-1.14481	-1.03243	3.74274	1.09205	0.00770973	0.901987	4.78072	1.23513	2.23817	0.176795	0.0515594	-3.10252	1.14481	1.03243	-3.74274	-1.09205	-0.00770973	-0.901987	-4.78072	-1.23513	-2.23817	-0.176795	-0.0515594	3.10252	1.14481	1.03243	0	0	0	0	0	0	0	0	0	3.10252		52	0.030344	0.0168317	0	0	0	0	0	0	0	0	0	0.0662162
-0.997586	-1.3375	3.83195	1.00823	0.37124	0.565739	4.62474	1.85968	2.12491	0.625254	0.047169	-2.42206	0.997586	1.3375	-3.83195	-1.00823	-0.37124	-0.565739	-4.62474	-1.85968	-2.12491	-0.625254	-0.047169	2.42206	0.997586	1.3375	0	0	0	0	0	0	0	0	0	2.42206		52.5	0.0264417	0.0218053	0	0	0	0	0	0	0	0	0	0.0516934
-0.717025	-1.56084	3.74631	0.878129	0.409501	0.158017	4.60167	1.97549	2.44812	0.440229	0.000425328	-2.04017	0.717025	1.56084	-3.74631	-0.878129	-0.409501	-0.158017	-4.60167	-1.97549	-2.44812	-0.440229	-0.000425328	2.04017	0.717025	1.56084	0	0	0	0	0	0	0	0	0	2.04017		53	0.0190052	0.0254464	0	0	0	0	0	0	0	0	0	0.0435428
-0.842608	-1.5961	3.73149	0.138036	0.131956	-0.211774	5.09346	1.965	2.6368	0.43874	-0.378817	-1.33354	0.842608	1.5961	-3.73149	-0.138036	-0.131956	0.211774	-5.09346	-1.965	-2.6368	-0.43874	0.378817	1.33354	0.842608	1.5961	0	0	0	0.211774	0	0	0	0	0.378817	1.33354		53.5	0.0223339	0.0260213	0	0	0	0.00605252	0	0	0	0	0.00722548	0.0284613
-0.747194	-1.72464	3.71585	-0.286228	0.275671	-0.212996	5.7381	1.96253	2.65605	0.451931	-0.992335	-0.579685	0.747194	1.72464	-3.71585	0.286228	-0.275671	0.212996	-5.7381	-1.96253	-2.65605	-0.451931	0.992335	0.579685	0.747194	1.72464	0	0.286228	0	0.212996	0	0	0	0	0.992335	0.579685		54	0.0198049	0.0281168	0	0.0233508	0	0.00608743	0	0	0	0	0.0189276	0.0123721
-0.543255	-1.78889	3.29175	-0.0699907	-0.00728312	0.187176	5.96694	1.883	2.56621	-0.194201	-1.24166	-0.364702	0.543255	1.78889	-3.29175	0.0699907	0.00728312	-0.187176	-5.96694	-1.883	-2.56621	0.194201	1.24166	0.364702	0.543255	1.78889	0	0.0699907	0.00728312	0	0	0	0	0.194201	1.24166	0.364702		54.5	0.0143993	0.0291643	0	0.00570992	0.000117385	0	0	0	0	0.00257483	0.0236832	0.00778372
-0.721212	-1.34126	3.3827	-0.0857286	-0.236359	0.455224	5.94755	1.70551	2.38325	-0.873325	-1.12691	-0.144551	0.721212	1.34126	-3.3827	0.0857286	0.236359	-0.455224	-5.94755	-1.70551	-2.38325	0.873325	1.12691	0.144551	0.721212	1.34126	0	0.0857286	0.236359	0	0	0	0	0.873325	1.12691	0.144551		55	0.0191162	0.0218666	0	0.00699384	0.00380951	0	0	0	0	0.0115791	0.0214944	0.00308511
-0.950994	-1.00646	3.9094	0.0310631	0.172776	0.774793	6.1485	1.1591	2.28289	-1.0656	-1.64583	0.0271493	0.950994	1.00646	-3.9094	-0.0310631	-0.172776	-0.774793	-6.1485	-1.1591	-2.28289	1.0656	1.64583	-0.0271493	0.950994	1.00646	0	0	0	0	0	0	0	1.0656	1.64583	0		55.5	0.0252067	0.0164084	0	0	0	0	0	0	0	0.0141284	0.0313922	0
-0.846198	-0.848217	4.33816	0.666127	0.151925	1.08063	5.76169	0.569573	2.06234	-1.66915	-1.87875	-0.225308	0.846198	0.848217	-4.33816	-0.666127	-0.151925	-1.08063	-5.76169	-0.569573	-2.06234	1.66915	1.87875	0.225308	0.846198	0.848217	0	0	0	0	0	0	0	1.66915	1.87875	0.225308		56	0.022429	0.0138285	0	0	0	0	0	0	0	0.0221306	0.0358349	0.00480868
-0.643055	-0.508466	4.95645	0.930413	-0.435356	0.727786	4.57929	0.371485	1.67026	-2.2079	-1.73339	-0.514393	0.643055	0.508466	-4.95645	-0.930413	0.435356	-0.727786	-4.57929	-0.371485	-1.67026	2.2079	1.73339	0.514393	0.643055	0.508466	0	0	0.435356	0	0	0	0	2.2079	1.73339	0.514393		56.5	0.0170446	0.00828953	0	0	0.00701682	0	0	0	0	0.0292737	0.0330624	0.0109785
-0.440367	-0.565738	5.62785	0.726461	-0.694481	0.15161	3.61001	0.201276	1.42374	-1.93559	-1.9629	-0.830714	0.440367	0.565738	-5.62785	-0.726461	0.694481	-0.15161	-3.61001	-0.201276	-1.42374	1.93559	1.9629	0.830714	0.440367	0.565738	0	0	0.694481	0	0	0	0	1.93559	1.9629	0.830714		57	0.0116722	0.00922324	0	0	0.0111933	0	0	0	0	0.0256633	0.0374399	0.0177297
-0.238815	-0.923887	5.9067	0.594156	-0.935437	0.0850742	2.85771	-0.185494	1.57351	-1.78893	-2.33207	-1.11313	0.238815	0.923887	-5.9067	-0.594156	0.935437	-0.0850742	-2.85771	0.185494	-1.57351	1.78893	2.33207	1.11313	0.238815	0.923887	0	0	0.935437	0	0	0.185494	0	1.78893	2.33207	1.11313		57.5	0.00632994	0.0150622	0	0	0.0150769	0	0	0.00462616	0	0.0237187	0.0444815	0.0237572
0.0149591	-1.19232	5.75094	0.477542	-1.59983	-0.161194	1.83607	0.0650307	1.17293	-2.06356	-2.21744	-1.03877	-0.0149591	1.19232	-5.75094	-0.477542	1.59983	0.161194	-1.83607	-0.0650307	-1.17293	2.06356	2.21744	1.03877	0	1.19232	0	0	1.59983	0.161194	0	0	0	2.06356	2.21744	1.03877		58	0	0.0194385	0	0	0.0257852	0.00460694	0	0	0	0.0273599	0.042295	0.0221701
-0.159256	-1.56065	5.74991	0.416133	-1.88427	-0.455698	1.35975	0.535171	0.706857	-1.97982	-2.13022	-0.685504	0.159256	1.56065	-5.74991	-0.416133	1.88427	0.455698	-1.35975	-0.535171	-0.706857	1.97982	2.13022	0.685504	0.159256	1.56065	0	0	1.88427	0.455698	0	0	0	1.97982	2.13022	0.685504		58.5	0.00422119	0.0254433	0	0	0.0303697	0.0130239	0	0	0	0.0262497	0.0406314	0.0146305
-0.504892	-2.20157	5.73039	0.413776	-1.81863	-0.123912	1.31841	0.388483	0.697426	-1.89509	-2.1259	-0.180466	0.504892	2.20157	-5.73039	-0.413776	1.81863	0.123912	-1.31841	-0.388483	-0.697426	1.89509	2.1259	0.180466	0.504892	2.20157	0	0	1.81863	0.123912	0	0	0	1.89509	2.1259	0.180466		59	0.0133825	0.0358922	0	0	0.0293117	0.00354142	0	0	0	0.0251263	0.0405491	0.00385163
-0.528482	-2.49254	5.93535	0.351054	-1.97666	0.427195	0.65752	-0.362544	0.539763	-2.67345	-1.89745	0.455521	0.528482	2.49254	-5.93535	-0.351054	1.97666	-0.427195	-0.65752	0.362544	-0.539763	2.67345	1.89745	-0.455521	0.528482	2.49254	0	0	1.97666	0	0	0.362544	0	2.67345	1.89745	0		59.5	0.0140078	0.0406359	0	0	0.0318587	0	0	0.00904175	0	0.0354462	0.0361916	0
-0.52456	-2.50458	6.43536	0.637883	-2.35628	0.421259	0.255512	-0.708202	-0.137282	-3.34085	-2.00521	0.557073	0.52456	2.50458	-6.43536	-0.637883	2.35628	-0.421259	-0.255512	0.708202	0.137282	3.34085	2.00521	-0.557073	0.52456	2.50458	0	0	2.35628	0	0	0.708202	0.137282	3.34085	2.00521	0		60	0.0139038	0.0408323	0	0	0.0379773	0	0	0.0176624	0.00457065	0.044295	0.0382471	0
-0.701853	-2.81352	7.02487	0.630904	-2.73822	0.523774	0.347289	-1.11349	-0.141932	-3.57904	-2.35431	0.313133	0.701853	2.81352	-7.02487	-0.630904	2.73822	-0.523774	-0.347289	1.11349	0.141932	3.57904	2.35431	-0.313133	0.701853	2.81352	0	0	2.73822	0	0	1.11349	0.141932	3.57904	2.35431	0		60.5	0.0186031	0.0458689	0	0	0.0441331	0	0	0.0277701	0.00472545	0.0474531	0.0449057	0
-0.373261	-3.13271	7.23111	0.409436	-2.87395	0.442135	0.183161	-1.68997	0.168757	-4.20356	-2.79244	0.0910886	0.373261	3.13271	-7.23111	-0.409436	2.87395	-0.442135	-0.183161	1.68997	-0.168757	4.20356	2.79244	-0.0910886	0.373261	3.13271	0	0	2.87395	0	0	1.68997	0	4.20356	2.79244	0		61	0.00989352	0.0510727	0	0	0.0463207	0	0	0.0421474	0	0.0557333	0.0532624	0
-0.113346	-3.57251	7.05462	0.0972318	-2.84454	-0.0423017	0.165769	-1.71527	-0.273291	-5.34017	-3.33103	-0.313666	0.113346	3.57251	-7.05462	-0.0972318	2.84454	0.0423017	-0.165769	1.71527	0.273291	5.34017	3.33103	0.313666	0.113346	3.57251	0	0	2.84454	0.0423017	0	1.71527	0.273291	5.34017	3.33103	0.313666		61.5	0.00300431	0.0582427	0	0	0.0458468	0.00120898	0	0.0427783	0.00909889	0.0708032	0.0635354	0.00669449
-0.243354	-4.30883	6.72336	-0.36931	-2.76599	-0.554009	0.845361	-1.05166	-0.427971	-5.84866	-4.02507	-0.570875	0.243354	4.30883	-6.72336	0.36931	2.76599	0.554009	-0.845361	1.05166	0.427971	5.84866	4.02507	0.570875	0.243354	4.30883	0	0.36931	2.76599	0.554009	0	1.05166	0.427971	5.84866	4.02507	0.570875		62	0.00645025	0.070247	0	0.0301288	0.0445808	0.0158336	0	0.0262281	0.0142488	0.0775451	0.0767734	0.012184
-0.188559	-5.36277	6.14105	-1.02733	-2.79763	-0.86245	1.18191	-0.828686	-0.143217	-6.43988	-4.61555	-0.265628	0.188559	5.36277	-6.14105	1.02733	2.79763	0.86245	-1.18191	0.828686	0.143217	6.43988	4.61555	0.265628	0.188559	5.36277	0	1.02733	2.79763	0.86245	0	0.828686	0.143217	6.43988	4.61555	0.265628		62.5	0.00499787	0.0874294	0	0.0838106	0.0450906	0.0246488	0	0.0206672	0.00476826	0.0853838	0.0880361	0.00566923
-0.443511	-6.40574	5.54007	-1.52782	-2.63026	-0.776643	0.827646	-1.05597	-0.35576	-7.9898	-4.91907	0.416126	0.443511	6.40574	-5.54007	1.52782	2.63026	0.776643	-0.827646	1.05597	0.35576	7.9898	4.91907	-0.416126	0.443511	6.40574	0	1.52782	2.63026	0.776643	0	1.05597	0.35576	7.9898	4.91907	0		63	0.0117556	0.104433	0	0.124642	0.042393	0.0221965	0	0.0263355	0.0118446	0.105934	0.0938255	0
-1.34568	-7.9723	4.89605	-1.87567	-2.66163	-0.292664	0.718374	-0.754001	-0.78422	-9.11845	-5.03869	0.744067	1.34568	7.9723	-4.89605	1.87567	2.66163	0.292664	-0.718374	0.754001	0.78422	9.11845	5.03869	-0.744067	1.34568	7.9723	0	1.87567	2.66163	0.292664	0	0.754001	0.78422	9.11845	5.03869	0		63.5	0.0356681	0.129973	0	0.153019	0.0428987	0.00836435	0	0.0188046	0.0261097	0.120898	0.0961071	0
-2.46243	-9.85216	3.89707	-1.95739	-3.21975	-0.0774246	0.669419	-0.810075	-0.557292	-9.47974	-5.24962	0.645492	2.46243	9.85216	-3.89707	1.95739	3.21975	0.0774246	-0.669419	0.810075	0.557292	9.47974	5.24962	-0.645492	2.46243	9.85216	0	1.95739	3.21975	0.0774246	0	0.810075	0.557292	9.47974	5.24962	0		64	0.0652684	0.16062	0	0.159687	0.0518942	0.0022128	0	0.020203	0.0185544	0.125688	0.10013	0
-3.81117	-11.8278	2.77198	-1.64964	-3.90903	-0.305204	0.222488	-1.36576	-0.653096	-10.1132	-5.17829	0.489966	3.81117	11.8278	-2.77198	1.64964	3.90903	0.305204	-0.222488	1.36576	0.653096	10.1132	5.17829	-0.489966	3.81117	11.8278	0	1.64964	3.90903	0.305204	0	1.36576	0.653096	10.1132	5.17829	0		64.5	0.101018	0.192829	0	0.134579	0.0630037	0.00872273	0	0.0340617	0.0217441	0.134088	0.0987697	0
-5.35441	-14.3056	1.56171	-1.36966	-4.1341	-0.223333	-0.224901	-1.43395	-0.856847	-10.6376	-4.86413	0.179111	5.35441	14.3056	-1.56171	1.36966	4.1341	0.223333	0.224901	1.43395	0.856847	10.6376	4.86413	-0.179111	5.35441	14.3056	0	1.36966	4.1341	0.223333	0.224901	1.43395	0.856847	10.6376	4.86413	0		65	0.141922	0.233224	0	0.111739	0.0666312	0.00638285	0.00661171	0.0357623	0.0285277	0.141039	0.0927775	0
-6.62266	-16.9962	0.0873211	-1.01348	-4.61262	-0.696152	-0.101173	-1.0922	-0.624452	-10.122	-5.08176	-0.379818	6.62266	16.9962	-0.0873211	1.01348	4.61262	0.696152	0.101173	1.0922	0.624452	10.122	5.08176	0.379818	6.62266	16.9962	0	1.01348	4.61262	0.696152	0.101173	1.0922	0.624452	10.122	5.08176	0.379818		65.5	0.175538	0.27709	0	0.0826813	0.0743438	0.019896	0.00297432	0.0272392	0.0207904	0.134203	0.0969286	0.00810636
-7.3356	-18.7906	-1.04004	-0.804978	-5.43844	-1.57823	-0.0808386	-1.6965	-0.336549	-9.64246	-5.68676	-0.614188	7.3356	18.7906	1.04004	0.804978	5.43844	1.57823	0.0808386	1.6965	0.336549	9.64246	5.68676	0.614188	7.3356	18.7906	1.04004	0.804978	5.43844	1.57823	0.0808386	1.6965	0.336549	9.64246	5.68676	0.614188		66	0.194435	0.306344	0.0565222	0.065671	0.0876538	0.0451059	0.00237651	0.0423101	0.011205	0.127846	0.108468	0.0131084
-7.34222	-19.7247	-1.25952	-0.781946	-6.13429	-1.88422	-0.0974343	-2.10876	-0.158567	-9.59857	-5.99302	-0.262824	7.34222	19.7247	1.25952	0.781946	6.13429	1.88422	0.0974343	2.10876	0.158567	9.59857	5.99302	0.262824	7.34222	19.7247	1.25952	0.781946	6.13429	1.88422	0.0974343	2.10876	0.158567	9.59857	5.99302	0.262824		66.5	0.19461	0.321573	0.0684502	0.0637921	0.0988692	0.0538512	0.0028644	0.0525918	0.00527931	0.127264	0.11431	0.00560938
-6.77799	-19.8085	-1.28256	-0.938621	-7.08926	-1.72464	-0.275822	-1.99773	-0.0157281	-10.0587	-6.94819	-0.344659	6.77799	19.8085	1.28256	0.938621	7.08926	1.72464	0.275822	1.99773	0.0157281	10.0587	6.94819	0.344659	6.77799	19.8085	1.28256	0.938621	7.08926	1.72464	0.275822	1.99773	0.0157281	10.0587	6.94819	0.344659		67	0.179655	0.322938	0.0697023	0.0765738	0.114261	0.0492902	0.00810869	0.0498228	0.00052365	0.133364	0.132528	0.00735596
-5.63754	-18.4012	-1.19082	-1.18972	-9.01029	-1.91634	-0.624451	-2.27569	-0.256583	-11.9855	-8.93013	-0.673368	5.63754	18.4012	1.19082	1.18972	9.01029	1.91634	0.624451	2.27569	0.256583	11.9855	8.93013	0.673368	5.63754	18.4012	1.19082	1.18972	9.01029	1.91634	0.624451	2.27569	0.256583	11.9855	8.93013	0.673368		67.5	0.149427	0.299995	0.0647163	0.0970589	0.145223	0.0547691	0.0183578	0.0567551	0.00854264	0.158911	0.170332	0.0143715
-4.41087	-15.5319	-0.508535	-1.80443	-11.5078	-1.96668	-1.05936	-2.71113	-0.60962	-16.3434	-11.5098	-1.09393	4.41087	15.5319	0.508535	1.80443	11.5078	1.96668	1.05936	2.71113	0.60962	16.3434	11.5098	1.09393	4.41087	15.5319	0.508535	1.80443	11.5078	1.96668	1.05936	2.71113	0.60962	16.3434	11.5098	1.09393		68	0.116913	0.253216	0.0276369	0.147207	0.185476	0.0562077	0.0311432	0.0676147	0.0202966	0.216691	0.219535	0.0233474
-3.6048	-12.4756	0.28212	-2.47365	-13.9024	-1.6299	-1.86513	-2.83496	-0.640322	-23.9275	-16.1523	-1.61045	3.6048	12.4756	-0.28212	2.47365	13.9024	1.6299	1.86513	2.83496	0.640322	23.9275	16.1523	1.61045	3.6048	12.4756	0	2.47365	13.9024	1.6299	1.86513	2.83496	0.640322	23.9275	16.1523	1.61045		68.5	0.0955476	0.203389	0	0.201803	0.224072	0.0465826	0.0548315	0.0707031	0.0213188	0.317245	0.308085	0.0343714
-2.99747	-9.81191	0.836211	-2.78505	-16.1427	-1.50874	-3.35904	-3.26359	-0.784475	-35.1006	-23.8797	-2.34624	2.99747	9.81191	-0.836211	2.78505	16.1427	1.50874	3.35904	3.26359	0.784475	35.1006	23.8797	2.34624	2.99747	9.81191	0	2.78505	16.1427	1.50874	3.35904	3.26359	0.784475	35.1006	23.8797	2.34624		69	0.0794498	0.159964	0	0.227208	0.260179	0.0431198	0.0987497	0.081393	0.0261182	0.465385	0.455476	0.050075
-2.81214	-7.95431	1.13249	-2.85162	-17.4555	-1.55048	-4.49624	-4.25283	-0.879166	-49.142	-33.1591	-2.9931	2.81214	7.95431	-1.13249	2.85162	17.4555	1.55048	4.49624	4.25283	0.879166	49.142	33.1591	2.9931	2.81214	7.95431	0	2.85162	17.4555	1.55048	4.49624	4.25283	0.879166	49.142	33.1591	2.9931		69.5	0.0745377	0.129679	0	0.232639	0.281338	0.0443128	0.132181	0.106064	0.0292708	0.651554	0.632469	0.0638809
-3.87866	-7.04156	1.39456	-2.92317	-17.3867	-1.6329	-4.91882	-5.05277	-0.606823	-62.7681	-42.2375	-3.62177	3.87866	7.04156	-1.39456	2.92317	17.3867	1.6329	4.91882	5.05277	0.606823	62.7681	42.2375	3.62177	3.87866	7.04156	0	2.92317	17.3867	1.6329	4.91882	5.05277	0.606823	62.7681	42.2375	3.62177		70	0.102806	0.114799	0	0.238475	0.28023	0.0466682	0.144605	0.126015	0.0202034	0.832218	0.805629	0.0772984
-5.07833	-7.60031	1.04665	-2.53954	-15.7415	-2.04931	-5.53654	-5.69757	-0.587587	-72.5188	-49.6977	-4.56467	5.07833	7.60031	-1.04665	2.53954	15.7415	2.04931	5.53654	5.69757	0.587587	72.5188	49.6977	4.56467	5.07833	7.60031	0	2.53954	15.7415	2.04931	5.53654	5.69757	0.587587	72.5188	49.6977	4.56467		70.5	0.134605	0.123908	0	0.207179	0.253713	0.0585694	0.162764	0.142096	0.019563	0.961498	0.947924	0.0974225
-6.27492	-9.90019	0.0789847	-1.92804	-13.3893	-2.57288	-5.49699	-5.89722	-1.2432	-75.4227	-52.4279	-5.87075	6.27492	9.90019	-0.0789847	1.92804	13.3893	2.57288	5.49699	5.89722	1.2432	75.4227	52.4279	5.87075	6.27492	9.90019	0	1.92804	13.3893	2.57288	5.49699	5.89722	1.2432	75.4227	52.4279	5.87075		71	0.166321	0.161403	0	0.157292	0.215801	0.0735329	0.161602	0.147075	0.0413909	1	1	0.125298
-8.96356	-13.5623	-1.65808	-1.56973	-10.8449	-3.01386	-4.51639	-5.66281	-1.94608	-69.6577	-48.6023	-7.6372	8.96356	13.5623	1.65808	1.56973	10.8449	3.01386	4.51639	5.66281	1.94608	69.6577	48.6023	7.6372	8.96356	13.5623	1.65808	1.56973	10.8449	3.01386	4.51639	5.66281	1.94608	69.6577	48.6023	7.6372		71.5	0.237585	0.221107	0.0901104	0.12806	0.174793	0.0861361	0.132774	0.141229	0.0647925	0.923564	0.92703	0.162999
-12.6258	-18.7699	-3.71389	-1.56987	-8.50489	-3.69296	-3.47038	-4.98386	-2.41773	-55.4818	-39.5912	-10.2226	12.6258	18.7699	3.71389	1.56987	8.50489	3.69296	3.47038	4.98386	2.41773	55.4818	39.5912	10.2226	12.6258	18.7699	3.71389	1.56987	8.50489	3.69296	3.47038	4.98386	2.41773	55.4818	39.5912	10.2226		72	0.334654	0.306006	0.201835	0.128072	0.137077	0.105545	0.102023	0.124296	0.0804955	0.735611	0.755154	0.218177
-16.6499	-25.9123	-5.88744	-1.58993	-6.65796	-4.39864	-3.04353	-3.9888	-3.04218	-37.0109	-27.8148	-14.262	16.6499	25.9123	5.88744	1.58993	6.65796	4.39864	3.04353	3.9888	3.04218	37.0109	27.8148	14.262	16.6499	25.9123	5.88744	1.58993	6.65796	4.39864	3.04353	3.9888	3.04218	37.0109	27.8148	14.262		72.5	0.441317	0.422449	0.319959	0.129708	0.107309	0.125713	0.0894743	0.0994796	0.101286	0.490713	0.530535	0.30439
-21.9979	-35.2227	-8.16825	-1.57908	-5.91907	-4.4899	-2.59412	-3.48913	-3.39085	-18.7881	-15.7127	-19.6934	21.9979	35.2227	8.16825	1.57908	5.91907	4.4899	2.59412	3.48913	3.39085	18.7881	15.7127	19.6934	21.9979	35.2227	8.16825	1.57908	5.91907	4.4899	2.59412	3.48913	3.39085	18.7881	15.7127	19.6934		73	0.583069	0.574237	0.443913	0.128823	0.0954004	0.128321	0.0762624	0.0870179	0.112895	0.249104	0.299701	0.42031
-28.3555	-44.7924	-10.5357	-1.78276	-6.17511	-4.4168	-2.41014	-3.5007	-3.56875	-3.82637	-5.50029	-26.7871	28.3555	44.7924	10.5357	1.78276	6.17511	4.4168	2.41014	3.5007	3.56875	3.82637	5.50029	26.7871	28.3555	44.7924	10.5357	1.78276	6.17511	4.4168	2.41014	3.5007	3.56875	3.82637	5.50029	26.7871		73.5	0.751581	0.730252	0.572576	0.14544	0.0995271	0.126232	0.0708539	0.0873065	0.118817	0.0507323	0.104911	0.571709
-33.5257	-53.3394	-12.7253	-2.16781	-7.0944	-4.2732	-2.80576	-3.34842	-3.96602	6.20109	1.24306	-34.9457	33.5257	53.3394	12.7253	2.16781	7.0944	4.2732	2.80576	3.34842	3.96602	-6.20109	-1.24306	34.9457	33.5257	53.3394	12.7253	2.16781	7.0944	4.2732	2.80576	3.34842	3.96602	0	0	34.9457		74	0.888622	0.869593	0.691571	0.176852	0.114344	0.122128	0.0824843	0.0835085	0.132044	0	0	0.745835
-36.85	-59.4169	-14.7941	-2.4118	-9.24823	-3.98589	-3.77418	-3.7221	-4.37206	11.4165	4.93445	-42.2137	36.85	59.4169	14.7941	2.4118	9.24823	3.98589	3.77418	3.7221	4.37206	-11.4165	-4.93445	42.2137	36.85	59.4169	14.7941	2.4118	9.24823	3.98589	3.77418	3.7221	4.37206	0	0	42.2137		74.5	0.976732	0.968676	0.804001	0.196757	0.149058	0.113917	0.110954	0.092828	0.145563	0	0	0.900956
-37.7278	-61.3383	-16.7667	-2.70837	-13.3849	-3.54538	-4.97373	-5.5592	-5.0446	13.3338	6.19597	-46.5506	37.7278	61.3383	16.7667	2.70837	13.3849	3.54538	4.97373	5.5592	5.0446	-13.3338	-6.19597	46.5506	37.7278	61.3383	16.7667	2.70837	13.3849	3.54538	4.97373	5.5592	5.0446	0	0	46.5506		75	1	1	0.911205	0.220952	0.215731	0.101327	0.146219	0.138645	0.167954	0	0	0.993516
-35.2515	-57.2493	-17.9386	-3.813	-19.3193	-3.23975	-6.88166	-7.754	-5.70975	13.9127	6.44156	-46.8544	35.2515	57.2493	17.9386	3.813	19.3193	3.23975	6.88166	7.754	5.70975	-13.9127	-6.44156	46.8544	35.2515	57.2493	17.9386	3.813	19.3193	3.23975	6.88166	7.754	5.70975	0	0	46.8544		75.5	0.934364	0.933338	0.974892	0.311069	0.311378	0.0925922	0.202309	0.193382	0.190099	0	0	1
-29.3985	-48.2613	-18.4006	-5.43618	-27.1619	-3.62293	-10.5468	-11.0026	-5.67288	14.1613	6.41545	-42.4117	29.3985	48.2613	18.4006	5.43618	27.1619	3.62293	10.5468	11.0026	5.67288	-14.1613	-6.41545	42.4117	29.3985	48.2613	18.4006	5.43618	27.1619	3.62293	10.5468	11.0026	5.67288	0	0	42.4117		76	0.779226	0.786806	1	0.44349	0.437781	0.103543	0.310058	0.274402	0.188872	0	0	0.905182
-21.5222	-35.8184	-17.4432	-7.34495	-37.3077	-4.30216	-15.5965	-16.8816	-5.41873	13.9934	6.06789	-33.6619	21.5222	35.8184	17.4432	7.34495	37.3077	4.30216	15.5965	16.8816	5.41873	-13.9934	-6.06789	33.6619	21.5222	35.8184	17.4432	7.34495	37.3077	4.30216	15.5965	16.8816	5.41873	0	0	33.6619		76.5	0.570461	0.583949	0.947972	0.59921	0.601305	0.122956	0.45851	0.421021	0.18041	0	0	0.718436
-13.2273	-21.6579	-14.6963	-9.61028	-48.3152	-4.90472	-21.3529	-23.9817	-5.52503	13.6579	5.54457	-23.2697	13.2273	21.6579	14.6963	9.61028	48.3152	4.90472	21.3529	23.9817	5.52503	-13.6579	-5.54457	23.2697	13.2273	21.6579	14.6963	9.61028	48.3152	4.90472	21.3529	23.9817	5.52503	0	0	23.2697		77	0.350598	0.35309	0.798686	0.784018	0.778718	0.140177	0.627739	0.598096	0.183949	0	0	0.496639
-5.74436	-8.58074	-10.835	-11.5353	-57.2604	-5.75983	-27.2912	-30.8915	-5.09538	13.7124	5.65603	-13.332	5.74436	8.58074	10.835	11.5353	57.2604	5.75983	27.2912	30.8915	5.09538	-13.7124	-5.65603	13.332	5.74436	8.58074	10.835	11.5353	57.2604	5.75983	27.2912	30.8915	5.09538	0	0	13.332		77.5	0.152258	0.139892	0.588838	0.941064	0.922893	0.164616	0.802313	0.770425	0.169645	0	0	0.284541
0.389061	1.92687	-6.18172	-12.2577	-62.0445	-7.1242	-32.206	-36.9027	-5.16837	13.3756	6.15476	-5.1106	-0.389061	-1.92687	6.18172	12.2577	62.0445	7.1242	32.206	36.9027	5.16837	-13.3756	-6.15476	5.1106	0	0	6.18172	12.2577	62.0445	7.1242	32.206	36.9027	5.16837	0	0	5.1106		78	0	0	0.335953	1	1	0.20361	0.9468	0.920344	0.172075	0	0	0.109074
4.20246	9.49915	-0.517851	-11.7767	-61.0368	-8.88919	-34.0156	-40.0967	-6.28901	12.6418	6.49881	0.3727	-4.20246	-9.49915	0.517851	11.7767	61.0368	8.88919	34.0156	40.0967	6.28901	-12.6418	-6.49881	-0.3727	0	0	0.517851	11.7767	61.0368	8.88919	34.0156	40.0967	6.28901	0	0	0		78.5	0	0	0.0281432	0.960756	0.983758	0.254053	1	1	0.209385	0	0	0
5.64923	14.0324	4.58744	-10.1236	-52.9891	-11.254	-32.0933	-38.6006	-7.58636	12.7884	7.0661	3.13094	-5.64923	-14.0324	-4.58744	10.1236	52.9891	11.254	32.0933	38.6006	7.58636	-12.7884	-7.0661	-3.13094	0	0	0	10.1236	52.9891	11.254	32.0933	38.6006	7.58636	0	0	0		79	0	0	0	0.825899	0.85405	0.321641	0.943486	0.962689	0.252579	0	0	0
6.63074	16.3109	8.76001	-7.4869	-39.5352	-14.0571	-26.9035	-32.9249	-9.02142	13.0117	7.17342	4.73122	-6.63074	-16.3109	-8.76001	7.4869	39.5352	14.0571	26.9035	32.9249	9.02142	-13.0117	-7.17342	-4.73122	0	0	0	7.4869	39.5352	14.0571	26.9035	32.9249	9.02142	0	0	0		79.5	0	0	0	0.61079	0.637207	0.401751	0.790915	0.821138	0.300357	0	0	0
7.31675	17.91	12.4813	-4.48527	-23.9056	-17.688	-19.2971	-24.2729	-11.0338	12.1036	6.74334	5.78852	-7.31675	-17.91	-12.4813	4.48527	23.9056	17.688	19.2971	24.2729	11.0338	-12.1036	-6.74334	-5.78852	0	0	0	4.48527	23.9056	17.688	19.2971	24.2729	11.0338	0	0	0		80	0	0	0	0.365914	0.385297	0.505524	0.567301	0.605359	0.367357	0	0	0
7.04607	18.3407	14.9386	-1.90621	-9.26797	-22.0431	-10.9275	-14.5238	-13.2109	11.5488	6.32899	6.20369	-7.04607	-18.3407	-14.9386	1.90621	9.26797	22.0431	10.9275	14.5238	13.2109	-11.5488	-6.32899	-6.20369	0	0	0	1.90621	9.26797	22.0431	10.9275	14.5238	13.2109	0	0	0		80.5	0	0	0	0.155511	0.149376	0.629994	0.321248	0.36222	0.43984	0	0	0
7.16326	18.0906	16.1514	0.0766405	2.45964	-25.9513	-3.70189	-5.77991	-15.4391	11.4359	5.87294	6.96552	-7.16326	-18.0906	-16.1514	-0.0766405	-2.45964	25.9513	3.70189	5.77991	15.4391	-11.4359	-5.87294	-6.96552	0	0	0	0	0	25.9513	3.70189	5.77991	15.4391	0	0	0		81	0	0	0	0	0	0.741689	0.108829	0.144149	0.514025	0	0	0
8.26587	17.865	17.1498	1.23242	10.0243	-29.5274	1.56735	0.795236	-18.3319	10.5148	5.25053	8.07908	-8.26587	-17.865	-17.1498	-1.23242	-10.0243	29.5274	-1.56735	-0.795236	18.3319	-10.5148	-5.25053	-8.07908	0	0	0	0	0	29.5274	0	0	18.3319	0	0	0		81.5	0	0	0	0	0	0.843893	0	0	0.610339	0	0	0
8.44873	17.2394	17.5776	2.06721	13.9676	-33.1283	4.96916	4.74389	-21.5315	9.60967	5.54885	8.56982	-8.44873	-17.2394	-17.5776	-2.06721	-13.9676	33.1283	-4.96916	-4.74389	21.5315	-9.60967	-5.54885	-8.56982	0	0	0	0	0	33.1283	0	0	21.5315	0	0	0		82	0	0	0	0	0	0.946808	0	0	0.716865	0	0	0
8.15043	16.4822	17.3558	2.36858	15.6082	-34.9895	6.10502	6.58877	-24.7411	9.79741	6.45473	8.64002	-8.15043	-16.4822	-17.3558	-2.36858	-15.6082	34.9895	-6.10502	-6.58877	24.7411	-9.79741	-6.45473	-8.64002	0	0	0	0	0	34.9895	0	0	24.7411	0	0	0		82.5	0	0	0	0	0	1	0	0	0.823727	0	0	0
8.46086	16.4178	17.1759	2.14877	16.1395	-33.9694	6.2584	7.3592	-27.6173	9.85133	6.56098	9.12881	-8.46086	-16.4178	-17.1759	-2.14877	-16.1395	33.9694	-6.2584	-7.3592	27.6173	-9.85133	-6.56098	-9.12881	0	0	0	0	0	33.9694	0	0	27.6173	0	0	0		83	0	0	0	0	0	0.970846	0	0	0.919485	0	0	0
8.66878	16.4133	17.0077	2.00162	16.0594	-30.5153	6.44607	7.63269	-29.7085	9.89655	6.41991	9.00913	-8.66878	-16.4133	-17.0077	-2.00162	-16.0594	30.5153	-6.44607	-7.63269	29.7085	-9.89655	-6.41991	-9.00913	0	0	0	0	0	30.5153	0	0	29.7085	0	0	0		83.5	0	0	0	0	0	0.872129	0	0	0.989109	0	0	0
7.91441	16.2273	16.8346	2.14639	15.9051	-24.7159	6.00147	7.44096	-30.0356	10.1634	6.67568	8.55224	-7.91441	-16.2273	-16.8346	-2.14639	-15.9051	24.7159	-6.00147	-7.44096	30.0356	-10.1634	-6.67568	-8.55224	0	0	0	0	0	24.7159	0	0	30.0356	0	0	0		84	0	0	0	0	0	0.706382	0	0	1	0	0	0
7.26318	16.5074	16.5962	1.81109	16.0606	-16.9344	5.14481	7.14291	-28.4713	10.1916	6.44252	8.54567	-7.26318	-16.5074	-16.5962	-1.81109	-16.0606	16.9344	-5.14481	-7.14291	28.4713	-10.1916	-6.44252	-8.54567	0	0	0	0	0	16.9344	0	0	28.4713	0	0	0		84.5	0	0	0	0	0	0.483985	0	0	0.94792	0	0	0
7.36181	16.3608	16.4258	1.28032	16.075	-8.3745	5.0388	7.00297	-25.0683	10.1432	5.60898	8.48689	-7.36181	-16.3608	-16.4258	-1.28032	-16.075	8.3745	-5.0388	-7.00297	25.0683	-10.1432	-5.60898	-8.48689	0	0	0	0	0	8.3745	0	0	25.0683	0	0	0		85	0	0	0	0	0	0.239343	0	0	0.834619	0	0	0
7.31051	15.7957	16.4208	1.49294	16.0696	-0.852194	4.83318	6.59516	-19.8406	9.97023	5.32918	7.99784	-7.31051	-15.7957	-16.4208	-1.49294	-16.0696	0.852194	-4.83318	-6.59516	19.8406	-9.97023	-5.32918	-7.99784	0	0	0	0	0	0.852194	0	0	19.8406	0	0	0		85.5	0	0	0	0	0	0.0243557	0	0	0.66057	0	0	0
6.82958	15.652	16.3468	1.95302	16.0765	4.41673	4.19544	6.09018	-13.5368	9.57033	5.69089	7.94801	-6.82958	-15.652	-16.3468	-1.95302	-16.0765	-4.41673	-4.19544	-6.09018	13.5368	-9.57033	-5.69089	-7.94801	0	0	0	0	0	0	0	0	13.5368	0	0	0		86	0	0	0	0	0	0	0	0	0.450693	0	0	0
6.97856	15.6762	16.1026	2.19792	15.8202	7.61711	4.13191	6.13165	-6.88732	9.69214	5.7146	7.78785	-6.97856	-15.6762	-16.1026	-2.19792	-15.8202	-7.61711	-4.13191	-6.13165	6.88732	-9.69214	-5.7146	-7.78785	0	0	0	0	0	0	0	0	6.88732	0	0	0		86.5	0	0	0	0	0	0	0	0	0.229305	0	0	0
7.53346	15.6168	16.2438	2.75953	15.3053	9.39571	4.22524	6.6104	-1.08024	10.3518	5.70996	7.3173	-7.53346	-15.6168	-16.2438	-2.75953	-15.3053	-9.39571	-4.22524	-6.6104	1.08024	-10.3518	-5.70996	-7.3173	0	0	0	0	0	0	0	0	1.08024	0	0	0		87	0	0	0	0	0	0	0	0	0.0359652	0	0	0
7.11778	15.9497	16.3142	3.65486	14.8387	9.44265	4.14322	6.86311	3.23091	10.5027	6.09819	7.23428	-7.11778	-15.9497	-16.3142	-3.65486	-14.8387	-9.44265	-4.14322	-6.86311	-3.23091	-10.5027	-6.09819	-7.23428	0	0	0	0	0	0	0	0	0	0	0	0		87.5	0	0	0	0	0	0	0	0	0	0	0	0
6.44052	16.2975	16.6198	3.8645	14.5732	8.76383	4.21358	7.28263	6.01598	10.7779	6.29869	7.3061	-6.44052	-16.2975	-16.6198	-3.8645	-14.5732	-8.76383	-4.21358	-7.28263	-6.01598	-10.7779	-6.29869	-7.3061	0	0	0	0	0	0	0	0	0	0	0	0		88	0	0	0	0	0	0	0	0	0	0	0	0
6.42841	16.4476	17.0909	3.49149	14.8753	8.23085	4.41952	7.7836	7.33794	11.2652	5.97784	7.11192	-6.42841	-16.4476	-17.0909	-3.49149	-14.8753	-8.23085	-4.41952	-7.7836	-7.33794	-11.2652	-5.97784	-7.11192	0	0	0	0	0	0	0	0	0	0	0	0		88.5	0	0	0	0	0	0	0	0	0	0	0	0
6.26408	16.4821	17.2648	3.30867	15.521	7.63641	4.6452	7.87953	7.56176	11.5068	5.84323	6.79657	-6.26408	-16.4821	-17.2648	-3.30867	-15.521	-7.63641	-4.6452	-7.87953	-7.56176	-11.5068	-5.84323	-6.79657	0	0	0	0	0	0	0	0	0	0	0	0		89	0	0	0	0	0	0	0	0	0	0	0	0
5.79994	16.3916	17.3045	2.86575	15.9504	7.22512	4.85002	7.715	7.73148	11.3571	6.20108	6.69406	-5.79994	-16.3916	-17.3045	-2.86575	-15.9504	-7.22512	-4.85002	-7.715	-7.73148	-11.3571	-6.20108	-6.69406	0	0	0	0	0	0	0	0	0	0	0	0		89.5	0	0	0	0	0	0	0	0	0	0	0	0
5.98262	16.1867	17.0422	2.07402	16.211	7.28258	5.08407	7.42736	7.75413	11.3625	6.55112	6.30073	-5.98262	-16.1867	-17.0422	-2.07402	-16.211	-7.28258	-5.08407	-7.42736	-7.75413	-11.3625	-6.55112	-6.30073	0	0	0	0	0	0	0	0	0	0	0	0		90	0	0	0	0	0	0	0	0	0	0	0	0
6.68795	15.9907	16.0381	1.84255	16.1128	7.0215	5.70867	7.11398	7.7082	11.7385	6.66496	5.84031	-6.68795	-15.9907	-16.0381	-1.84255	-16.1128	-7.0215	-5.70867	-7.11398	-7.7082	-11.7385	-6.66496	-5.84031	0	0	0	0	0	0	0	0	0	0	0	0		90.5	0	0	0	0	0	0	0	0	0	0	0	0
6.84952	15.527	15.1154	1.92841	15.3011	6.78915	6.29617	7.19481	8.35833	11.9134	6.915	5.41159	-6.84952	-15.527	-15.1154	-1.92841	-15.3011	-6.78915	-6.29617	-7.19481	-8.35833	-11.9134	-6.915	-5.41159	0	0	0	0	0	0	0	0	0	0	0	0		91	0	0	0	0	0	0	0	0	0	0	0	0
6.57778	14.7517	14.5093	1.70119	14.3574	7.14673	6.59074	7.31417	8.41889	11.6054	7.31675	5.33408	-6.57778	-14.7517	-14.5093	-1.70119	-14.3574	-7.14673	-6.59074	-7.31417	-8.41889	-11.6054	-7.31675	-5.33408	0	0	0	0	0	0	0	0	0	0	0	0		91.5	0	0	0	0	0	0	0	0	0	0	0	0
6.83667	13.8899	13.6611	1.74964	13.682	7.32561	7.17532	7.18699	7.80405	11.4685	7.18352	5.28053	-6.83667	-13.8899	-13.6611	-1.74964	-13.682	-7.32561	-7.17532	-7.18699	-7.80405	-11.4685	-7.18352	-5.28053	0	0	0	0	0	0	0	0	0	0	0	0		92	0	0	0	0	0	0	0	0	0	0	0	0
7.08612	13.1361	13.3633	2.14228	13.0729	6.96954	7.62183	7.53184	7.52791	11.7327	6.58543	5.18771	-7.08612	-13.1361	-13.3633	-2.14228	-13.0729	-6.96954	-7.62183	-7.53184	-7.52791	-11.7327	-6.58543	-5.18771	0	0	0	0	0	0	0	0	0	0	0	0		92.5	0	0	0	0	0	0	0	0	0	0	0	0
6.83711	12.5935	13.4575	2.29397	12.4726	6.75117	7.34583	7.72994	7.14128	11.4612	6.60458	4.97271	-6.83711	-12.5935	-13.4575	-2.29397	-12.4726	-6.75117	-7.34583	-7.72994	-7.14128	-11.4612	-6.60458	-4.97271	0	0	0	0	0	0	0	0	0	0	0	0		93	0	0	0	0	0	0	0	0	0	0	0	0
6.62946	12.3329	13.3147	2.35596	12.4493	7.1058	7.36731	7.32377	6.22537	11.3773	6.66043	4.82409	-6.62946	-12.3329	-13.3147	-2.35596	-12.4493	-7.1058	-7.36731	-7.32377	-6.22537	-11.3773	-6.66043	-4.82409	0	0	0	0	0	0	0	0	0	0	0	0		93.5	0	0	0	0	0	0	0	0	0	0	0	0
6.73923	12.4509	12.9335	2.48428	12.7444	7.0732	7.87024	7.1536	6.06028	11.8487	6.32468	4.69327	-6.73923	-12.4509	-12.9335	-2.48428	-12.7444	-7.0732	-7.87024	-7.1536	-6.06028	-11.8487	-6.32468	-4.69327	0	0	0	0	0	0	0	0	0	0	0	0		94	0	0	0	0	0	0	0	0	0	0	0	0
6.28769	12.5248	12.7384	2.45562	12.8048	6.45612	8.02737	7.37461	6.34246	11.9502	6.37368	4.4437	-6.28769	-12.5248	-12.7384	-2.45562	-12.8048	-6.45612	-8.02737	-7.37461	-6.34246	-11.9502	-6.37368	-4.4437	0	0	0	0	0	0	0	0	0	0	0	0		94.5	0	0	0	0	0	0	0	0	0	0	0	0
5.54174	12.5379	12.8455	2.2746	12.9809	6.36463	8.21915	6.87264	6.59427	11.3756	7.02294	4.16079	-5.54174	-12.5379	-12.8455	-2.2746	-12.9809	-6.36463	-8.21915	-6.87264	-6.59427	-11.3756	-7.02294	-4.16079	0	0	0	0	0	0	0	0	0	0	0	0		95	0	0	0	0	0	0	0	0	0	0	0	0
4.92126	12.2753	12.7974	1.83446	13.826	6.5966	8.76506	6.42888	6.83208	11.0258	7.51508	3.82165	-4.92126	-12.2753	-12.7974	-1.83446	-13.826	-6.5966	-8.76506	-6.42888	-6.83208	-11.0258	-7.51508	-3.82165	0	0	0	0	0	0	0	0	0	0	0	0		95.5	0	0	0	0	0	0	0	0	0	0	0	0
4.66607	12.1157	12.4354	1.38236	14.2482	6.08485	8.96097	6.44272	6.8408	10.7793	8.01957	3.67247	-4.66607	-12.1157	-12.4354	-1.38236	-14.2482	-6.08485	-8.96097	-6.44272	-6.8408	-10.7793	-8.01957	-3.67247	0	0	0	0	0	0	0	0	0	0	0	0		96	0	0	0	0	0	0	0	0	0	0	0	0
4.7892	12.3057	12.4869	1.19089	14.0458	5.82479	8.74919	6.0425	6.75865	10.102	8.53792	3.40258	-4.7892	-12.3057	-12.4869	-1.19089	-14.0458	-5.82479	-8.74919	-6.0425	-6.75865	-10.102	-8.53792	-3.40258	0	0	0	0	0	0	0	0	0	0	0	0		96.5	0	0	0	0	0	0	0	0	0	0	0	0
4.99903	12.4647	12.2314	0.732983	14.3273	6.01079	8.79211	5.69878	6.46607	10.0889	8.85261	2.97179	-4.99903	-12.4647	-12.2314	-0.732983	-14.3273	-6.01079	-8.79211	-5.69878	-6.46607	-10.0889	-8.85261	-2.97179	0	0	0	0	0	0	0	0	0	0	0	0		97	0	0	0	0	0	0	0	0	0	0	0	0
5.50313	12.2743	11.6318	0.259101	14.3064	6.75057	9.02541	6.05041	5.91706	9.96844	8.34038	3.00781	-5.50313	-12.2743	-11.6318	-0.259101	-14.3064	-6.75057	-9.02541	-6.05041	-5.91706	-9.96844	-8.34038	-3.00781	0	0	0	0	0	0	0	0	0	0	0	0		97.5	0	0	0	0	0	0	0	0	0	0	0	0
6.06053	12.5474	11.5008	0.180252	13.9131	6.95822	8.93071	6.11044	5.6723	9.8878	7.91778	3.10714	-6.06053	-12.5474	-11.5008	-0.180252	-13.9131	-6.95822	-8.93071	-6.11044	-5.6723	-9.8878	-7.91778	-3.10714	0	0	0	0	0	0	0	0	0	0	0	0		98	0	0	0	0	0	0	0	0	0	0	0	0
7.18695	13.0486	12.6856	-0.0312003	14.3509	9.394	10.1374	7.00057	5.82401	9.66884	7.02393	3.83761	-7.18695	-13.0486	-12.6856	0.0312003	-14.3509	-9.394	-10.1374	-7.00057	-5.82401	-9.66884	-7.02393	-3.83761	0	0	0	0.0312003	0	0	0	0	0	0	0	0		98.5	0	0	0	0.00254535	0	0	0	0	0	0	0	0
3.51283	5.56239	5.98551	-0.179903	6.37916	5.26426	4.94316	3.51385	2.45052	3.90135	2.40858	2.05495	-3.51283	-5.56239	-5.98551	0.179903	-6.37916	-5.26426	-4.94316	-3.51385	-2.45052	-3.90135	-2.40858	-2.05495	0	0	0	0.179903	0	0	0	0	0	0	0	0		99	0	0	0	0.0146767	0	0	0	0	0	0	0	0

## Sheet: Figure 10E
	FC
		pH 7.4	77.5	76	76.75	1.06066
		pH 6.0	83.5	82.5	83	0.707107
		pH 5.5	84	84	84	0
		pH4.0	75	75.5	75.25	0.353553
	EC1
		pH 7.4	75	74.5	74.75	0.353553
		pH 6.0	78	77.5	77.75	0.353553
		pH 5.5	78.5	78.5	78.5	0
		pH4.0	71	71	71	0
	EC2
		pH 7.4	75	75	75	0
		pH 6.0	78.5	78	78.25	0.353553
		pH 5.5	78.5	78.5	78.5	0
		pH4.0	71	71.5	71.25	0.353553
	ORF1_VLPs
		pH 7.4	76	76	76	0
		pH 6.0	79	79	79	0
		pH 5.5	79.5	79.5	79.5	0
		pH4.0	72.5	72	72.25	0.353553
	EC
		pH 7.4	74.5	74	74.25	0.353553
		pH 6.0	78.5	78.5	78.5	0
		pH 5.5	79	79	79	0
		pH4.0	71	71	71	0
